# Supplementary material for: Early detection of uterine corpus endometrial carcinoma utilizing plasma cfDNA fragmentomics
Source: BMC Med. 2024 Jul 29;22:310. doi: 10.1186/s12916-024-03531-8 (PMC11288124; doi:10.1186/s12916-024-03531-8)
Supplement: Supplementary file 2 — Additional file 2. Sample sequencing quality metric. [file 12916_2024_3531_MOESM2_ESM.xlsx]

## Sheet: Sheet1
Table S1. Sample sequencing quality metric
Patient ID	Mean Depth	Median Depth	GC ratio	Q30	Duplicate rate	RatioOfBases	RatioOfMapped
TC01	5.63	6	40.62	90.27	13.92	90.41	99.95
TC02	6.31	7	41.39	90.51	14.88	91.46	99.92
TC03	6.19	6	41.21	90.85	14.3	91.33	99.93
TC04	19.67	19	41.43	91	14.39	91.42	99.89
TC05	5.25	5	40.78	88.06	14.83	87.22	99.95
TC06	7.8	8	41.12	89.93	15.35	90.74	99.95
TC07	7.56	8	41.01	88.94	16.77	89.3	99.96
TC08	4.38	5	40.82	90.72	13.49	91.17	99.96
TC09	6.87	7	41.12	89.01	15.79	89.38	99.96
TC10	5.71	6	40.59	89.35	15.25	89	99.96
TC11	3.71	4	40.69	88.56	14.29	87.73	99.94
TC12	8	8	41.24	89.26	14.58	89.49	99.94
TC13	8	8	41.93	90.49	14.84	91.12	99.95
TC14	6.16	6	41.73	91.84	13.81	92.79	99.97
TC15	9.68	10	41.57	92.08	14.85	93.05	99.98
TC16	6.45	7	41.41	89.03	11.39	90.43	99.96
TC17	8.61	9	41.6	91.36	14.7	92.53	99.96
TC18	6.56	7	41.85	90.64	14.6	91.71	99.95
TC19	4.97	5	41.59	91.73	13.37	92.76	99.96
TC20	9.11	9	41.77	91.01	15.21	92.16	99.95
TC21	9.53	10	41.52	90.2	15.71	91.24	99.96
TC22	13.58	14	41.29	90.4	16.94	91.63	99.97
TC23	7.78	8	41.77	91.11	13.69	92.35	99.95
TC24	9.11	9	41.32	90.37	16.8	91.53	99.96
TC25	13.08	13	41.6	90.79	18.74	91.73	99.93
TC26	7.07	7	41.77	90.71	14.26	91.89	99.96
TC27	7.83	8	41.63	90.96	14.02	92.2	99.96
TC28	6.99	7	41.76	90.67	12.16	91.59	99.9
TC29	10.09	10	41.89	92.3	15.6	93.68	99.9
TC30	8.51	9	42.01	91.08	14.53	92.12	99.96
TC31	6.28	6	41.47	89.16	12.49	90.28	99.94
TC32	8.6	9	41.8	91.9	14.12	93.27	99.96
TC33	11.41	11	41.55	90.85	14.18	92.36	99.97
TC34	7.91	8	41.63	90.63	15.6	91.56	99.96
TC35	7.8	8	42.09	92.01	15.26	93.38	99.96
TC36	6.75	7	41.99	91.25	14.27	92.27	99.81
TC37	8.34	8	41.75	90.92	14.99	92.14	99.96
TC38	5	5	41.74	91.67	13.58	92.62	99.96
TC39	7.66	8	41.42	90.73	11.54	91.71	99.94
TC40	8.97	9	41.88	90.86	17.68	91.74	99.94
TC41	8.25	8	41.11	90.38	13.56	91.21	99.96
TC42	8.36	8	41.4	90.64	12.92	91.59	99.95
TC43	7.51	8	41.69	89.89	12.98	90.66	99.95
TC44	7.3	7	41.52	90.8	12.66	91.81	99.96
TC45	6.18	6	41.77	90	12.57	90.86	99.96
TC46	9.75	10	40.92	91.19	13.21	92.25	99.93
TC47	9.22	9	41.05	90.21	12.3	90.94	99.94
TC48	11.41	11	41.22	91.03	15.68	92.03	99.94
TC49	6.04	6	41.35	90.55	11.32	91.73	99.97
TC50	9.51	10	41.33	90.19	13.1	91.15	99.95
TC51	9.65	10	41.05	90.46	12.69	91.78	99.97
TC52	8.51	9	41.64	90.56	15.87	91.63	99.96
TC53	8.6	9	41.18	90.13	13.9	91.36	99.95
TC54	12.77	13	41.26	91.28	15.9	91.76	99.97
TC55	9.53	10	41.03	90.33	12.66	91.24	99.91
TC56	6.71	7	41.08	90.29	13.06	91.24	99.96
TC57	9.06	9	41.37	91.22	12.72	92.33	99.92
TC58	9.44	9	40.92	91.02	16.34	92.54	99.92
TC59	8.47	8	41.57	91.1	16.48	91.99	99.96
TC60	8.67	9	42.28	90.76	13.29	92.13	99.97
TC61	9.8	10	42.05	91.45	16.6	92.33	99.93
TC62	8.52	9	42.15	91.9	14.99	92.99	99.94
TC63	6.8	7	42.05	90.82	12.41	91.65	99.93
TC64	8.24	8	41.7	90.78	13.9	91.83	99.95
TC65	9.4	9	40.91	89.5	12.68	90.44	99.94
TC66	6.56	7	41.39	89.01	11.05	89.94	99.96
TH01	9.39	9	41.59	92.1	20.44	93.16	99.96
TH02	8.53	8	42.73	92.13	19.05	92.9	99.83
TH03	11.89	12	42.44	92.51	20.53	93.83	99.81
TH04	10.43	10	41.77	92.63	15.4	92.99	99.97
TH05	5.78	6	41.78	89.87	13.82	90.42	99.96
TH06	7.83	8	41.57	89.61	10.67	90.08	99.95
TH07	7.42	8	42.4	89.8	14.35	90.02	99.96
TH08	5.78	6	41.91	89.07	10.8	89.36	99.95
TH09	7.82	8	41.94	92.95	15.89	93.5	99.97
TH10	9.18	9	41.93	92.39	17.51	93.07	99.97
TH11	8.83	9	41.72	93.08	16.05	93.77	99.97
TH12	6.91	7	41.71	89.4	11.39	89.82	99.96
TH13	6.75	7	41.77	89.29	10.21	89.99	99.96
TH14	11	11	41.39	91.28	18.94	92.58	99.97
TH15	9.49	9	42.03	91.86	17.47	92.51	99.94
TH16	10.47	10	41.78	91.48	12.8	91.65	99.96
TH17	9.68	10	41.97	91.37	12.97	91.3	99.95
TH18	8.95	9	41.51	91.11	15.6	92.16	99.95
TH19	9.22	9	41.54	91.34	15.64	92.17	99.93
TH20	8.69	9	41.71	89.96	13.9	91.09	99.93
TH21	7.49	8	41.42	90.43	14.24	91.36	99.95
TH22	8.03	8	42.7	92.36	19.52	93.15	99.93
TH23	6.97	7	41.83	91.48	13.37	92.19	99.97
TH24	6.74	7	41.6	90.96	13.87	92.5	99.97
TH25	10.01	10	41.74	92.04	15.1	92.61	99.96
TH26	9.01	9	41.68	92.53	15.91	93.12	99.97
TH27	8.2	8	41.54	92.48	14.98	93.04	99.97
TH28	9.19	9	41.4	92.27	16.09	92.91	99.97
TH29	10.98	11	41.41	92.37	16.49	93.2	99.97
TH30	6.71	7	41.67	89.19	10.26	89.61	99.96
TH31	6.52	7	41.59	89.25	10.28	90.16	99.96
TH32	7.93	8	41.81	92.64	16.22	93.14	99.97
TH33	8.36	8	41.77	91.96	13.79	92.86	99.96
TH34	9.31	9	41.48	91.71	13.13	92.94	99.97
TH35	10.11	10	41.78	91.32	14.26	92.4	99.97
TH36	8.05	8	41.99	91.32	12.37	92.2	99.96
TH37	8.59	9	41.68	91.65	12.84	92.3	99.94
TH38	14.53	14	41.29	91.86	16.61	93.06	99.95
TH39	6.49	7	41.67	91.18	12.44	92.27	99.97
TH40	12.08	12	41.81	91.27	18.01	91.87	99.94
TH41	8.23	8	41.66	91.8	12.96	92.75	99.97
TH42	7.23	7	41.62	91.62	12.23	92.75	99.97
TH43	7.67	8	41.65	92.56	16.46	93.13	99.96
TH44	7.36	7	41.56	91.78	15.82	91.98	99.96
TH45	10.92	11	41.6	92.37	17.22	92.8	99.97
TH46	11.42	11	41.71	91.25	15.52	91.99	99.97
TH47	8.65	9	41.91	91.65	11.55	92.71	99.97
TH48	7.47	8	41.83	91.85	13.93	92.8	99.96
TH49	10.93	11	41.72	91.56	13.7	92.37	99.95
TH50	8.11	8	42.05	91.61	12.67	92.1	99.96
TH51	13.37	13	42.04	91.36	16.28	90.99	99.95
TH52	7.46	8	41.56	93.26	18.96	94.04	99.97
TH53	6.86	7	41.67	93.38	17.8	94.18	99.97
TH54	8.14	8	41.86	93.27	18	93.53	99.95
TH55	7.6	8	41.73	92.45	16.31	92.8	99.96
TH56	9.66	10	41.67	92.98	20.95	93.52	99.97
TH57	8.32	8	41.82	93.26	19.09	93.97	99.97
TH58	14.56	14	41.8	93.39	23.01	93.85	99.97
TH59	10.06	10	41.72	92.49	17.32	92.89	99.97
TH60	7.49	8	41.48	91.09	15.1	92.25	99.96
TH61	10.47	10	41.46	91.04	15.78	92.22	99.97
TH62	7.83	8	41.57	90.99	13.44	91.99	99.94
TH63	8.95	9	42.69	91.45	12.84	90.87	99.93
TH64	9.87	10	43.19	92.58	16.37	93.56	99.94
TH65	6.25	6	41.68	89.42	10.17	88.8	99.9
TH66	11.25	11	41.78	91.29	17.75	92.21	99.96
TH67	7.58	8	41.47	91.58	14.27	92.44	99.96
VC01	7.61	8	40.73	89.7	15.66	90.23	99.94
VC02	5.56	6	40.85	89.9	14.43	90.01	99.95
VC03	9.8	10	40.65	89.07	18.66	89.79	99.96
VC04	9.28	9	41.64	89.96	15.53	90.75	99.95
VC05	5.26	5	40.91	89.93	13.62	89.81	99.96
VC06	7.57	7	41	87.25	17.97	86.11	99.95
VC07	6.6	7	40.98	89.18	17.24	89.37	99.95
VC08	4.88	5	41.74	90.7	12.93	91.05	99.91
VC09	4.91	5	41.23	90.5	13.26	90.61	99.96
VC10	10.6	11	41.75	90.16	16.52	90.95	99.9
VC11	4.69	5	41.11	88.69	15.98	88.68	99.95
VC12	8.87	9	41.65	90.86	14.5	91.9	99.91
VC13	9.66	10	41.66	91.27	16.1	92.48	99.96
VC14	9.54	10	41.91	90.39	16.59	91.38	99.93
VC15	7.45	8	41.33	89.99	15.62	90.73	99.95
VC16	6.29	7	41.64	91.19	13.78	92.08	99.88
VC17	5.72	6	41.82	92.24	13.54	93.21	99.97
VC18	7.66	8	41.28	89.27	11.02	89.6	99.92
VC19	8.76	9	41.85	90.55	12.75	91.49	99.94
VC20	10.74	11	41.86	90.91	16.17	92.24	99.97
VC21	8.42	9	41.7	91.39	15.17	92.52	99.95
VC22	10.18	10	41.47	90.67	15.53	91.72	99.93
VC23	5.61	6	41.34	91.32	14.52	92.15	99.96
VC24	9.6	10	41.55	90.59	17.66	91.89	99.96
VC25	8.22	8	41.62	91.12	14.5	92.38	99.97
VC26	8.03	8	42.41	90.41	13.46	91.71	99.96
VC27	7.91	8	42.58	90.69	12.86	91.73	99.94
VC28	10.38	10	41.79	91.72	15.27	92.46	99.96
VC29	8.35	8	41.67	89.93	14.63	90.62	99.95
VC30	5.46	6	41.83	92.28	13.46	93.39	99.97
VC31	5.7	6	41.56	92	14.32	92.99	99.95
VC32	9.96	10	41.14	90.3	13.95	91.17	99.96
VC33	12.02	12	41.11	89.79	14.83	90.65	99.96
VC34	8.95	9	42.17	90.76	13.07	91.01	99.96
VC35	7.68	8	41.24	90.73	11.98	92.15	99.95
VC36	10.85	11	41.91	90.46	15.4	91.59	99.96
VC37	5.95	6	41.23	90.31	11.86	91.51	99.96
VC38	7.41	8	41.86	89.75	12.25	90.64	99.94
VC39	10.15	10	41.99	91.03	14.84	92.32	99.96
VC40	8.26	8	41.95	90.18	13.28	91.26	99.93
VC41	8.32	8	42.09	91.39	15.02	92.47	99.95
VC42	8.98	9	42.73	91.62	14.39	92.74	99.9
VC43	4.91	5	42.26	91.44	13.91	92.73	99.94
VC44	7.9	8	42.01	90.29	13.5	91.37	99.96
VC45	7.94	8	41.39	89.2	11.11	90.36	99.95
VH01	6.62	7	42.39	92.36	18.95	93.41	99.89
VH02	7.68	8	41.69	90.93	14.56	92.04	99.95
VH03	5.2	6	41.82	89.4	10.02	90.06	99.96
VH04	6.97	7	41.87	89.56	10.93	90.3	99.94
VH05	9.56	10	41.36	92.08	20.72	93.34	99.97
VH06	5.47	6	41.34	91.22	10.56	91.84	99.96
VH07	8.02	8	41.72	90.89	15.01	91.84	99.95
VH08	9.9	10	41.75	92.1	17.39	93.18	99.96
VH09	7.99	8	41.63	91.16	14.78	92.05	99.96
VH10	7.3	7	41.82	91.43	12.23	91.49	99.95
VH11	8.01	8	42.56	90.8	14.01	90.29	99.96
VH12	8.94	9	41.84	90.74	13.61	91.44	99.96
VH13	9.39	9	42.02	92.74	15.6	93.35	99.97
VH14	7.56	8	42.06	92.39	14.98	92.97	99.96
VH15	6.79	7	41.61	89.13	11.08	89.92	99.96
VH16	7.17	7	41.48	88.62	10.45	89.03	99.96
VH17	8.92	9	41.98	91.89	15.22	92.38	99.97
VH18	6.42	7	41.97	91.46	12.61	92.22	99.96
VH19	6.75	7	42.08	91.11	12.64	91.69	99.95
VH20	13.17	13	41.68	90.88	15.18	91.6	99.95
VH21	9.85	10	41.86	91.34	13.48	92.23	99.96
VH22	9.69	10	41.68	92.16	17.55	92.62	99.97
VH23	8.74	9	41.86	91.47	19.05	92.28	99.94
VH24	11.42	11	41.91	93.59	20.07	93.91	99.96
VH25	7.84	8	42.14	93.47	19.23	93.93	99.96
VH26	6.25	6	41.94	92.54	15.23	92.7	99.96
VH27	11.09	11	41.76	93.4	19.39	94.09	99.97
VH28	8.25	8	41.79	91.89	13.05	92.74	99.96
VH29	7.21	7	42.09	91.35	14.06	91.83	99.97
VH30	9.97	10	41.68	91.71	15.08	92.47	99.95
VH31	8.08	8	41.6	92.14	14.7	92.24	99.94
VH32	13.2	13	41.18	93.12	18.41	93.72	99.96
VH33	7.93	8	41.3	92.33	15.53	93.57	99.97
VH34	9.11	9	41.42	93.31	17.18	94.11	99.97
VH35	9.37	9	41.86	90.82	14.01	90.82	99.96
VH36	8.96	9	41.71	89.35	14.83	89.77	99.94
VH37	6.69	7	42.33	89.77	11.87	89.89	99.92
VH38	6.77	7	42.33	89.78	12.54	90.09	99.92
VH39	5.78	6	41.67	89.23	10.36	88.86	99.94
VH40	7.06	7	41.51	89.45	13.13	89.57	99.91
VH41	5.91	6	41.79	90.18	12.98	90.52	99.92
VH42	11.51	11	41.23	91.39	15.66	91.59	99.96
VH43	7.72	8	42.35	91.78	10.66	91.54	99.93
VH44	7.47	8	42.17	89.59	14.1	89.67	99.93
