# Supplementary material for: Early detection of uterine corpus endometrial carcinoma utilizing plasma cfDNA fragmentomics
Source: BMC Med. 2024 Jul 29;22:310. doi: 10.1186/s12916-024-03531-8 (PMC11288124; doi:10.1186/s12916-024-03531-8)
Supplement: Supplementary file 3 — Additional file 3. Features using for model. [file 12916_2024_3531_MOESM3_ESM.xlsx]

## Sheet: NF
SampleID	NF.central.ADNP	NF.central.AEBP2	NF.central.AHR	NF.central.AHRR	NF.central.ALX4	NF.central.AR	NF.central.ARHGAP35	NF.central.ARID2	NF.central.ARID3A	NF.central.ARID3B	NF.central.ARID5B	NF.central.ARNT	NF.central.ARNT2	NF.central.ARNTL	NF.central.ASCL1	NF.central.ASCL2	NF.central.ASH1L	NF.central.ATF1	NF.central.ATF2	NF.central.ATF3	NF.central.ATF4	NF.central.ATF5	NF.central.ATF6	NF.central.ATF7	NF.central.ATOH1	NF.central.BACH1	NF.central.BACH2	NF.central.BARHL1	NF.central.BARX1	NF.central.BARX2	NF.central.BATF	NF.central.BATF3	NF.central.BBX	NF.central.BCL11A	NF.central.BCL11B	NF.central.BCL6	NF.central.BCL6B	NF.central.BHLHE40	NF.central.BHLHE41	NF.central.BPTF	NF.central.BRF2	NF.central.CASZ1	NF.central.CBX2	NF.central.CC2D1A	NF.central.CDC5L	NF.central.CDX1	NF.central.CDX2	NF.central.CEBPA	NF.central.CEBPB
Sample1	1.01512	0.902504	0.918559	0.94436	1.28338	0.99321	0.687151	0.801314	1.01344	1.08677	1.00379	0.92253	0.782567	0.991673	0.999973	0.953392	0.604925	0.759494	0.961644	0.941103	0.998819	1.12974	0.794654	0.968706	0.509989	0.894305	0.983286	0.871134	0.876169	0.811948	0.966211	0.996734	1.03752	0.969784	0.83933	0.875038	1.0431	0.892577	0.925896	1.0253	0.840636	0.95838	1.05872	0.814623	0.738602	0.785889	1.01518	0.916396	0.983276
Sample2	0.942157	0.853516	0.920932	0.882723	0.991447	0.98142	0.754692	0.790604	0.942702	1.03681	0.909579	0.903861	0.756613	0.953953	0.967177	0.934087	0.653929	0.718968	0.962284	0.906956	0.972635	0.975397	0.911637	0.930623	0.416919	0.86987	0.912987	0.771955	0.821311	0.822147	0.928872	0.979645	0.756306	0.933688	0.783594	0.79225	1.00843	0.819565	0.750446	1.00197	1.21416	0.949519	0.996053	0.742463	0.772709	0.827803	0.969804	0.87921	0.953092
Sample3	1.00377	0.83383	0.920854	0.874658	1.02094	1.0099	0.860371	0.766967	0.991599	1.03352	0.929906	0.928312	0.583291	0.995317	0.980678	0.933502	0.622779	0.717919	0.968134	0.914446	1.00082	0.98775	0.882901	0.961729	0.227337	0.874633	0.924764	0.819787	0.834701	0.759089	0.949269	0.992001	1.00337	0.953857	0.770634	0.804105	0.991871	0.840172	1.50686	1.02128	1.31054	0.938615	0.994085	0.742843	0.862526	0.932688	0.971352	0.911272	1.002
Sample4	0.960664	0.83224	0.919399	0.923582	0.949217	0.986025	0.755581	0.778814	0.94335	1.0685	0.901911	0.91639	0.75542	0.967448	0.98634	0.954715	0.58742	0.681264	0.978332	0.917362	0.983088	0.970902	0.858822	0.93725	0.391377	0.873096	0.929586	0.799738	0.798732	0.765879	0.924753	0.983129	1.14381	0.947625	0.77944	0.781049	0.993663	0.846704	1.06469	1.0068	0.246959	0.941092	1.02717	0.768445	0.770875	0.82217	0.948989	0.896871	0.952126
Sample5	1.13051	1.07447	1.02355	0.994706	1.02226	0.998772	0.336219	0.906388	1.05766	1.09872	1.13311	0.959735	0.934879	1.07256	1.03821	1.00252	0.788558	0.914243	0.898988	0.926207	1.01372	1.10941	0.962854	0.959034	1.12205	0.961093	1.03815	1.03149	0.8863	0.995107	1.00634	1.00468	0.795959	1.04356	0.990829	0.958992	1.05603	0.96897	1.01153	1.00592	0.977163	0.954845	1.11161	0.972936	0.747517	0.658343	1.0372	0.986755	1.02486
Sample6	1.00551	0.861181	0.943264	0.907163	0.924726	1.0132	0.793124	0.779952	0.967205	1.03489	0.944036	0.914499	0.80245	0.959185	0.967327	0.946207	0.601728	0.716253	0.978777	0.934618	0.984669	1.01375	0.860189	0.948002	0.381417	0.851312	0.938766	0.845138	0.845582	0.77516	0.937469	0.957978	1.0723	0.946682	0.800244	0.80052	0.99755	0.832117	0.870308	1.03042	1.07848	0.962862	1.0095	0.782648	0.797569	0.816013	0.983788	0.888227	0.977657
Sample7	1.01769	0.818492	0.937027	0.953421	0.965963	0.986239	0.78182	0.80095	0.995099	1.06337	0.967625	0.935937	0.687447	0.991822	0.998803	0.946906	0.617999	0.779459	0.979699	0.921182	0.986361	1.03179	0.914961	0.966568	0.367874	0.859977	0.952553	0.863874	0.866615	0.787428	0.975487	0.996592	0.744977	0.954017	0.827695	0.835379	0.987147	0.865609	1.03634	1.01721	1.2931	0.950444	1.0427	0.805208	0.710678	0.964225	1.0071	0.916052	0.954807
Sample8	0.986612	0.834807	0.979321	0.935656	0.953309	0.984723	0.685815	0.8073	1.00646	1.01208	0.96335	0.946056	0.90855	0.969568	1.00726	0.970272	0.711846	0.78415	0.987523	0.920351	1.00631	0.995259	0.798134	0.971793	0.400592	0.882083	0.97399	0.90973	0.90001	0.872287	0.94079	0.967013	0.947794	0.971604	0.848889	0.858401	1.01212	0.88276	1.44257	0.996973	1.17738	0.983267	1.03752	0.837732	0.752267	0.86083	1.03334	0.923881	0.978355
Sample9	1.03289	0.848648	0.955691	0.977115	1.06143	0.99727	0.587058	0.790194	0.968726	1.02448	0.970926	0.933819	0.784569	0.988987	0.95217	0.962406	0.65798	0.759967	0.985151	0.936301	0.988326	0.997867	0.851297	0.956007	0.413202	0.917059	0.97481	0.824738	0.80379	0.82767	0.930463	0.948865	1.03866	0.967252	0.843468	0.835918	1.07097	0.878727	1.22105	1.00378	1.06344	0.990097	1.00235	0.804023	0.773212	0.827411	0.986294	0.915662	0.977577
Sample10	1.03995	0.896274	0.99514	0.973358	1.15061	1.00977	0.926533	0.819178	1.05495	1.03428	1.12093	0.970252	0.921916	1.02338	0.985355	0.985667	0.820076	0.835427	0.983896	0.962681	0.995278	1.13779	0.912515	0.970399	0.936075	0.945967	1.01999	0.931652	0.989033	0.913796	1.02289	1.03072	1.39837	1.04237	0.9862	0.961957	1.04147	0.938135	0.697636	1.00524	1.33743	1.00523	1.02837	0.896089	0.791435	0.879195	1.02802	0.955694	0.991113
Sample11	1.02925	0.935468	1.00449	0.961883	1.25643	1.02725	0.610065	0.81691	1.04789	1.13152	1.02624	0.972842	0.668046	1.08418	0.980879	0.979592	0.865216	0.820539	0.988907	0.987833	1.02117	1.05251	0.893353	0.980373	1.21441	0.961256	1.05765	0.99201	0.894274	0.901901	0.959704	0.985016	0.912178	1.01459	0.977291	0.975928	1.14004	0.9864	1.37752	0.976932	1.86932	0.943741	1.02857	0.969716	0.824991	0.800136	1.01844	0.938633	0.989305
Sample12	0.950086	0.845839	0.912974	0.939239	0.855988	0.991728	0.793828	0.761424	0.970057	1.08089	0.933817	0.931775	0.61773	0.969896	0.969214	0.944455	0.660517	0.713113	0.999224	0.920559	0.996793	0.968745	0.8376	0.958791	0.47951	0.883227	0.928561	0.800991	0.812493	0.830838	0.925993	0.976887	1.39716	0.965144	0.827751	0.810718	1.03926	0.838211	0.914723	0.992499	0.432213	0.956373	1.01318	0.739691	0.832874	0.83409	0.975615	0.904888	0.965037
Sample13	0.950993	0.841238	0.894561	0.851453	0.983382	0.975189	0.865783	0.755476	0.936014	1.06807	0.880122	0.919558	0.758791	0.93599	0.959908	0.921165	0.614167	0.661943	0.97033	0.893628	0.985135	0.983497	0.838801	0.950266	0.386113	0.845092	0.878794	0.799872	0.75633	0.757181	0.914375	0.965	1.3503	0.918751	0.737188	0.753334	0.974907	0.800877	0.918217	0.993972	0.462992	0.928767	0.99249	0.741162	0.779373	0.864954	0.938701	0.889858	0.943125
Sample14	0.965503	0.855114	0.880195	0.882432	1.05964	0.977021	0.587739	0.759303	0.956103	0.999656	0.861546	0.913649	0.658865	0.930139	0.964451	0.914108	0.540448	0.653993	0.975235	0.898467	0.994874	0.966349	0.787901	0.962225	0.262578	0.8192	0.895271	0.763203	0.761995	0.753305	0.923404	0.967756	0.956297	0.925653	0.753544	0.758634	0.950873	0.799936	1.31992	1.01195	1.29697	0.916332	1.01673	0.686163	0.743606	0.87345	0.960761	0.90204	0.948437
Sample15	0.953314	0.853132	0.920235	0.904976	0.988762	0.964597	0.718526	0.839118	0.979851	1.02307	0.887144	0.934863	0.781255	0.957248	0.987163	0.935232	0.61211	0.740916	0.953613	0.904321	1.00061	1.00887	0.924462	0.945267	0.416255	0.864372	0.897412	0.833256	0.86905	0.814616	0.929846	0.950175	1.01547	0.950106	0.797005	0.815	1.01644	0.86368	0.971083	1.02132	0.883173	0.944734	1.00905	0.790303	0.858585	0.87275	0.98316	0.919849	0.96251
Sample16	0.972116	0.848157	0.936514	0.910151	0.984749	0.987417	0.889227	0.804768	0.956526	1.00774	0.93293	0.915815	0.662398	0.948197	0.980931	0.938476	0.606558	0.742414	0.980209	0.903204	0.98474	1.0045	0.818111	0.965241	0.316604	0.879121	0.908857	0.847145	0.893244	0.752565	0.927937	1.00767	0.967936	0.955652	0.794278	0.802196	0.957261	0.847055	1.22713	0.993622	1.4253	0.945317	1.01515	0.759798	0.78707	0.874041	0.971399	0.896532	0.979547
Sample17	0.990968	0.824556	0.889793	0.886645	0.915424	0.966135	0.651929	0.74492	0.914461	1.03396	0.875663	0.89908	0.643562	0.942563	0.954783	0.917868	0.58809	0.654734	0.983494	0.873069	0.969757	0.975698	0.821783	0.957228	0.47453	0.845318	0.873132	0.77367	0.749265	0.730383	0.910438	0.950816	1.0057	0.917871	0.733473	0.740606	0.969006	0.781455	0.893834	1.00009	0.48504	0.928327	0.991655	0.705381	0.764985	0.840578	0.967998	0.880233	0.948503
Sample18	0.924303	0.839999	0.913335	0.954962	1.13571	0.962099	0.620127	0.764335	0.920303	1.06295	0.873458	0.901021	0.680207	0.927868	0.953622	0.918264	0.635318	0.68215	0.990077	0.912275	0.988286	0.976862	0.839223	0.958414	0.378665	0.834289	0.897193	0.80579	0.797448	0.796991	0.912054	0.957366	1.00576	0.916548	0.764977	0.774752	0.978103	0.832489	1.22781	1.00269	1.7319	0.94101	0.987301	0.746327	0.800691	0.94355	0.953349	0.893101	0.967371
Sample19	0.96482	0.77463	0.891162	0.892164	1.05516	0.974676	0.720639	0.696531	0.921992	1.00824	0.840485	0.898386	0.743934	0.946349	0.944123	0.933683	0.551948	0.662844	0.967122	0.873052	0.982746	0.935538	0.78568	0.954506	0.235154	0.821039	0.864422	0.757245	0.78266	0.729871	0.913171	0.973386	0.952077	0.913855	0.716953	0.754752	1.01301	0.786828	0.922494	1.00274	0.67348	0.921462	1.00391	0.699525	0.837545	0.978459	0.969502	0.871561	0.969678
Sample20	0.929311	0.829959	0.885397	0.915432	0.925817	0.970475	0.705925	0.709087	0.92795	1.02045	0.826825	0.889264	0.639918	0.920584	0.940417	0.925009	0.479325	0.642905	0.957758	0.871884	0.98115	0.962529	0.855023	0.942384	0.369301	0.812192	0.872217	0.726952	0.788778	0.783806	0.910484	0.965236	1.16813	0.906004	0.698982	0.735729	1.02254	0.77005	1.01114	1.01842	0.398361	0.920454	0.989262	0.694987	0.799997	0.795126	0.964701	0.890104	0.973795
Sample21	0.94232	0.86491	0.897971	0.909154	0.966847	0.979516	0.838668	0.748923	0.962195	1.03741	0.839195	0.892289	0.668271	0.941511	0.973758	0.930106	0.600247	0.682478	1.00538	0.903781	0.969104	0.967366	0.867258	0.97006	0.291458	0.866659	0.896609	0.770948	0.785361	0.73432	0.920738	0.954204	1.1288	0.933918	0.760361	0.758733	0.993193	0.819975	1.13173	1.0031	0.816724	0.931382	1.02596	0.708352	0.756383	0.761096	0.97132	0.88833	0.95146
Sample22	0.950314	0.780123	0.908436	0.838961	1.05123	0.979582	0.635542	0.739778	0.964287	1.04808	0.89546	0.890541	0.666839	0.942293	0.971646	0.948339	0.582021	0.673397	0.965088	0.89362	0.951331	0.937552	0.84853	0.953822	0.379847	0.83086	0.880423	0.768896	0.842882	0.776763	0.909443	0.947645	0.859236	0.915776	0.746035	0.768217	1.01312	0.796845	1.27272	0.997512	0.576428	0.936604	0.995589	0.720034	0.777651	0.747972	0.990499	0.891882	0.952473
Sample23	0.977397	0.804989	0.90338	0.891233	1.04676	0.989775	0.736973	0.77764	0.936265	1.03377	0.8701	0.921198	0.740475	0.963559	0.972253	0.915749	0.553962	0.680626	0.978797	0.892962	0.985805	0.993853	0.844766	0.942672	0.353531	0.852547	0.889866	0.764802	0.834053	0.78014	0.931438	0.95442	0.961142	0.925416	0.787883	0.795962	1.01859	0.834202	1.28132	1.01138	1.16574	0.939248	0.990649	0.735199	0.7714	0.784711	0.950681	0.889124	0.952942
Sample24	0.956187	0.822566	0.917034	0.902242	0.93594	1.01055	0.806057	0.785587	0.951618	1.03616	0.880088	0.910458	0.674456	0.95898	0.992195	0.923628	0.652999	0.746403	0.98073	0.913134	0.978338	0.955266	0.817155	0.9503	0.364298	0.851401	0.885742	0.819363	0.827649	0.804604	0.926162	0.969425	0.752855	0.936259	0.783491	0.769585	1.02594	0.828065	1.40177	0.992598	0.677752	0.951773	1.01428	0.771142	0.78131	0.829128	0.956534	0.867457	0.959585
Sample25	0.959021	0.786825	0.896496	0.845673	0.847993	0.9606	0.766482	0.762375	0.918995	1.02928	0.838361	0.902198	0.724461	0.937957	0.969451	0.932762	0.563978	0.65792	0.973913	0.879507	0.980798	0.975426	0.847214	0.942552	0.244064	0.826445	0.876491	0.741891	0.780331	0.762381	0.899546	0.950978	1.15105	0.907755	0.753154	0.760398	1.01309	0.781963	0.884216	1.01306	0.695253	0.913018	0.997815	0.724119	0.794792	0.944361	0.969763	0.886133	0.949025
Sample26	0.969142	0.819683	0.885049	0.871307	0.979947	0.978227	0.80255	0.748998	0.925275	1.00568	0.879188	0.906405	0.65374	0.943293	0.95775	0.942369	0.534497	0.67549	0.981051	0.890088	0.976921	0.985653	0.853572	0.953694	0.22997	0.842347	0.882264	0.797788	0.804339	0.747798	0.91178	0.967406	0.832047	0.910335	0.738208	0.758524	1.01106	0.816527	1.2502	1.00318	0.893853	0.911474	0.994423	0.733682	0.781834	0.770119	0.952581	0.894354	0.944252
Sample27	0.973459	0.848994	0.885522	0.899232	0.856753	0.976732	0.723223	0.762465	0.936045	1.03569	0.876751	0.924091	0.757966	0.94624	0.966787	0.948043	0.627364	0.674211	0.983192	0.887072	0.98353	0.957094	0.8439	0.971154	0.471216	0.839966	0.89406	0.809176	0.819822	0.787262	0.914994	0.953058	1.04808	0.912346	0.758879	0.791822	1.00353	0.802916	1.00751	1.01002	0.879364	0.915145	0.993161	0.752638	0.799567	0.909031	0.973509	0.877065	0.94362
Sample28	0.963691	0.817133	0.910171	0.89709	0.97217	0.981258	0.728885	0.793357	0.933105	1.02044	0.8887	0.88977	0.722611	0.936343	0.968682	0.923884	0.623389	0.70802	0.965016	0.897323	0.985018	0.978374	0.789484	0.946047	0.421049	0.846317	0.889773	0.78137	0.804838	0.754493	0.91663	0.967388	0.802891	0.907538	0.755094	0.766769	1.00213	0.803613	1.1617	0.993344	0.634758	0.941295	0.989969	0.732096	0.793784	0.878492	0.947993	0.89439	0.962868
Sample29	0.986145	0.823838	0.892301	0.870255	0.911423	0.96936	0.72581	0.751836	0.938733	1.06701	0.840261	0.905928	0.664887	0.929912	0.942954	0.930377	0.507908	0.670765	0.978307	0.891854	0.990443	1.01279	0.837684	0.977043	0.383848	0.84145	0.881026	0.769926	0.769603	0.744801	0.914821	0.953963	0.860879	0.902703	0.716628	0.743403	1.01333	0.791727	0.758934	0.990637	0.540885	0.926499	1.00097	0.734335	0.782543	0.917927	0.959394	0.863807	0.940344
Sample30	0.985377	0.836203	0.916461	0.873383	1.0056	0.980409	0.74655	0.751001	0.94133	1.04922	0.835387	0.895682	0.72446	0.938312	0.962734	0.89869	0.564627	0.664859	0.970964	0.869574	0.973368	1.02043	0.809471	0.942145	0.308764	0.801311	0.869164	0.749628	0.758571	0.73463	0.904078	0.94671	1.05151	0.911504	0.713689	0.77137	0.956284	0.777205	0.865871	0.994827	0.997034	0.924429	1.00459	0.717242	0.763119	0.766565	0.962318	0.884537	0.956926
Sample31	0.999209	0.819154	0.895948	0.883424	0.919361	0.964121	0.567844	0.777808	0.932632	1.00906	0.856426	0.908014	0.636701	0.937669	0.949112	0.925129	0.580002	0.676441	0.967149	0.906987	0.987138	0.900746	0.841496	0.950429	0.394945	0.83032	0.887844	0.787959	0.783867	0.782223	0.916949	0.963645	1.21528	0.907985	0.755543	0.781019	0.973974	0.819612	1.24494	1.00015	0.383794	0.93891	0.997404	0.750095	0.791179	0.901148	0.96447	0.87808	0.943714
Sample32	0.948588	0.787674	0.891067	0.901811	0.920741	0.98429	0.759296	0.761349	0.928688	1.05211	0.877571	0.899563	0.697209	0.951292	0.967788	0.928855	0.542415	0.6834	0.972469	0.88406	0.975897	0.926934	0.805842	0.953471	0.306516	0.840403	0.888576	0.759566	0.80519	0.730858	0.90476	0.964225	0.867651	0.898616	0.757034	0.766405	0.975885	0.800747	1.21344	0.998454	0.792501	0.924259	1.00493	0.730423	0.757259	0.899459	0.946546	0.883618	0.963974
Sample33	0.959637	0.829855	0.903454	0.889337	0.869675	0.991901	0.800937	0.80017	0.944213	1.05014	0.83678	0.902842	0.72744	0.928461	0.966797	0.950511	0.58812	0.700765	0.968343	0.888682	0.969043	0.972083	0.842726	0.952972	0.396177	0.834101	0.889481	0.771968	0.811174	0.779203	0.919892	0.968613	0.882609	0.92048	0.765887	0.770569	0.927761	0.812128	1.29065	0.997767	1.09537	0.944512	1.00536	0.74865	0.751535	0.854574	0.96788	0.88513	0.965964
Sample34	0.940069	0.837466	0.898157	0.869461	0.914664	0.969676	0.729518	0.733037	0.931381	1.00993	0.879968	0.887941	0.740843	0.941388	0.94982	0.915338	0.575785	0.674603	0.96675	0.874055	0.990366	0.968544	0.84968	0.951458	0.314189	0.83309	0.870411	0.787467	0.827635	0.749129	0.909066	0.956838	1.04937	0.900581	0.7491	0.756507	0.968561	0.810368	0.930578	0.999662	0.421155	0.933465	1.00682	0.714382	0.767475	0.934083	0.953045	0.881364	0.938559
Sample35	0.944721	0.845897	0.90427	0.902619	0.924301	0.98329	0.772283	0.764555	0.927495	1.06161	0.839622	0.927589	0.73021	0.951122	0.980276	0.927241	0.580157	0.694404	0.984049	0.900631	0.976524	0.975558	0.814821	0.960645	0.399587	0.832472	0.900649	0.799858	0.785202	0.797063	0.920218	0.957339	0.860702	0.91843	0.756407	0.759795	0.966155	0.815494	1.04793	1.00089	0.642597	0.944772	0.971438	0.736237	0.777087	0.957531	0.968045	0.881669	0.968272
Sample36	0.956495	0.811005	0.902849	0.863433	0.983736	0.951755	0.725239	0.738	0.930295	1.0676	0.890592	0.924091	0.766432	0.926744	0.95984	0.922908	0.522975	0.671286	0.974835	0.888244	0.978863	0.943052	0.865507	0.95277	0.314389	0.827742	0.885544	0.75433	0.786978	0.753767	0.899748	0.953371	1.21216	0.925821	0.756793	0.762327	0.940137	0.818157	1.10339	1.01669	1.09869	0.904159	0.978124	0.74655	0.77677	0.749888	0.967087	0.893055	0.946722
Sample37	0.969671	0.830012	0.886081	0.847286	0.914746	0.973115	0.826233	0.74794	0.893191	1.0527	0.887808	0.88366	0.662888	0.939897	0.940522	0.911665	0.576926	0.652556	0.991132	0.881786	0.971053	0.955706	0.800341	0.951489	0.402035	0.844706	0.906994	0.765984	0.838835	0.738143	0.914432	0.967741	1.24222	0.930832	0.739316	0.758592	1.00226	0.808686	0.713988	1.0175	1.02468	0.915427	0.996029	0.731353	0.785124	0.864897	0.934781	0.869047	0.966762
Sample38	0.958394	0.847115	0.915987	0.877745	1.16941	0.977752	0.631654	0.75974	0.953011	1.00873	0.908385	0.891709	0.768291	0.948666	0.973549	0.942518	0.58797	0.674393	0.977939	0.873774	0.960377	0.988343	0.821419	0.94041	0.297619	0.815192	0.893727	0.782785	0.785468	0.791783	0.912254	0.973491	1.29588	0.911402	0.738727	0.773054	1.04748	0.809921	1.21987	0.987063	0.841003	0.938187	1.01147	0.692415	0.856433	0.923692	0.975326	0.88556	0.968177
Sample39	0.963182	0.791784	0.894125	0.900055	1.0022	0.985415	0.726139	0.745617	0.924732	1.03455	0.881039	0.907761	0.656063	0.954596	0.955583	0.91416	0.58797	0.683465	0.96993	0.889634	0.992499	0.958859	0.820349	0.944123	0.328738	0.817309	0.869376	0.796846	0.763895	0.753725	0.907542	0.94953	1.00604	0.899236	0.729092	0.757421	1.02661	0.81132	1.3651	1.00681	0.819451	0.911832	1.00478	0.696438	0.78423	0.852353	0.960707	0.877934	0.965809
Sample40	0.956644	0.788274	0.883888	0.833926	0.962882	0.96685	0.744335	0.721135	0.909555	1.00248	0.849822	0.897804	0.681415	0.920853	0.947435	0.906807	0.530513	0.656649	0.985603	0.891442	0.978736	0.951386	0.84587	0.952744	0.261653	0.820361	0.866417	0.767779	0.714605	0.754188	0.915497	0.962896	0.7731	0.894008	0.713808	0.736366	0.98715	0.773487	1.15652	0.987462	0.909284	0.910783	0.992674	0.688941	0.747819	0.907098	0.938206	0.855288	0.957003
Sample41	0.96399	0.802092	0.884759	0.879676	0.956227	0.973239	0.729538	0.739022	0.934179	1.06837	0.89603	0.882973	0.663586	0.94287	0.961827	0.926415	0.596467	0.678933	0.972815	0.876751	0.984056	0.937798	0.804599	0.936704	0.361732	0.797022	0.87987	0.774529	0.750176	0.755168	0.912017	0.963112	0.94217	0.913554	0.722357	0.749134	0.991408	0.795394	1.19176	0.997144	0.858287	0.915007	0.990238	0.699984	0.799213	0.940008	0.962796	0.880827	0.94241
Sample42	0.976417	0.838505	0.90429	0.874925	0.91036	0.986422	0.688779	0.715512	0.931314	1.037	0.885393	0.907129	0.665203	0.949412	0.956263	0.928593	0.546855	0.674493	0.987664	0.902419	0.963176	0.990514	0.797478	0.956445	0.346522	0.816081	0.88742	0.783221	0.786387	0.763252	0.911898	0.946115	0.902372	0.907667	0.741094	0.762892	1.01629	0.780091	1.30625	1.01277	1.31132	0.914001	0.970845	0.718493	0.756966	0.727374	0.98605	0.891525	0.963279
Sample43	1.00025	0.836462	0.885207	0.883403	0.883518	0.973477	0.786299	0.786137	0.931198	1.07154	0.862613	0.884171	0.726175	0.942156	0.954605	0.916541	0.603627	0.705447	0.983627	0.899307	0.961557	0.967251	0.814483	0.958669	0.440698	0.858184	0.907578	0.782889	0.791638	0.767959	0.915392	0.95747	0.960507	0.915503	0.771964	0.773921	0.990708	0.834167	0.792502	0.996595	0.823005	0.941811	0.995662	0.757533	0.796334	0.848664	0.966838	0.893558	0.937423
Sample44	0.974758	0.797592	0.887557	0.862759	1.12966	0.973304	0.761411	0.68375	0.932879	1.02171	0.87964	0.875346	0.651513	0.930399	0.950816	0.907913	0.535795	0.653541	0.973593	0.882571	0.973764	0.972828	0.786799	0.951846	0.234519	0.785191	0.863092	0.775002	0.733288	0.762667	0.920804	0.948469	1.08237	0.899041	0.691348	0.749757	1.03955	0.770659	0.785266	1.00593	0.863687	0.90599	0.997924	0.678066	0.724941	0.912978	0.963168	0.885783	0.965493
Sample45	0.975219	0.895954	0.9221	0.926308	1.05211	1.02843	0.801121	0.794244	0.978969	1.04518	0.97654	0.925359	0.748416	0.975674	0.964326	0.96854	0.634782	0.758912	0.994863	0.923441	0.979407	1.03505	0.90581	0.970986	0.456249	0.935538	0.967301	0.863051	0.857569	0.815539	0.993259	1.02	0.837121	0.976615	0.829197	0.843482	0.990287	0.850216	0.966586	1.01298	0.515831	0.93757	1.0086	0.799256	0.760127	0.878459	1.003	0.911879	0.98297
Sample46	0.970159	0.816923	0.895251	0.863838	1.13247	0.976355	0.774187	0.782472	0.944232	1.05967	0.846305	0.898382	0.698349	0.964685	0.959728	0.946262	0.562965	0.698324	0.992555	0.902766	0.964025	0.966073	0.864628	0.958124	0.275611	0.829578	0.868468	0.764773	0.837366	0.749219	0.908486	0.941434	1.15159	0.898666	0.750944	0.755011	0.966863	0.814586	0.908116	0.988484	1.04282	0.958559	0.998532	0.727866	0.794598	0.811879	0.96907	0.88299	0.950573
Sample47	0.981048	0.849287	0.901394	0.92261	0.90005	0.982244	0.900249	0.772274	0.941165	1.03909	0.860378	0.900146	0.700191	0.950061	0.976661	0.94868	0.535264	0.678297	0.996172	0.898168	0.98806	0.980524	0.847755	0.956155	0.266982	0.835096	0.886019	0.810287	0.781706	0.74594	0.903569	0.963479	1.21157	0.910234	0.741755	0.771685	0.997554	0.806761	0.892624	1.00042	0.746088	0.923891	0.992654	0.738111	0.747805	0.804179	0.969734	0.87111	0.960382
Sample48	0.965873	0.822684	0.884869	0.912503	0.992283	0.980233	0.768103	0.759185	0.921162	1.04343	0.839605	0.902124	0.691929	0.945904	0.959707	0.941585	0.591514	0.671111	0.9769	0.907	0.970449	1.0266	0.827437	0.946011	0.388377	0.826441	0.880505	0.80535	0.799112	0.731635	0.916313	0.943633	0.72312	0.902394	0.732656	0.766458	0.961569	0.805473	1.5845	1.0038	0.99449	0.932747	1.01417	0.710818	0.832542	0.908713	0.968822	0.885896	0.962462
Sample49	0.95417	0.796998	0.900577	0.906586	1.07155	0.974096	0.813354	0.763707	0.936321	1.04461	0.868628	0.906111	0.633596	0.960667	0.961168	0.925745	0.549169	0.695068	0.984287	0.897534	0.975568	0.942053	0.867086	0.961661	0.394907	0.846795	0.861978	0.786745	0.821991	0.790652	0.897801	0.949079	0.984011	0.909089	0.756956	0.795658	0.989154	0.792383	1.11772	0.988443	0.585434	0.930045	0.981921	0.735985	0.764774	0.865596	0.962705	0.89654	0.950043
Sample50	0.961934	0.835978	0.906448	0.893041	0.905718	0.990078	0.862357	0.756556	0.930126	1.00596	0.862432	0.903742	0.691309	0.959648	0.950595	0.92333	0.58744	0.66331	0.96033	0.88991	0.981141	0.952892	0.86614	0.96455	0.312248	0.832	0.874046	0.817845	0.729759	0.740321	0.889895	0.949673	1.22052	0.89141	0.721525	0.752733	1.00768	0.792595	0.893252	1.0051	0.946996	0.936803	1.01262	0.721918	0.774165	0.847287	0.959485	0.868341	0.953175
Sample51	0.98166	0.843177	0.895527	0.887186	0.972912	0.999071	0.785979	0.783249	0.954807	1.00146	0.920669	0.920054	0.750756	0.950384	0.952211	0.939653	0.647852	0.707079	0.969559	0.912267	0.980002	0.956406	0.849963	0.952926	0.397521	0.884779	0.905334	0.767128	0.830582	0.755226	0.920157	0.966898	1.04298	0.92305	0.758509	0.783684	1.0075	0.824095	1.04246	1.02205	0.853797	0.93329	1.00601	0.746046	0.830703	0.881353	0.9681	0.890236	0.943565
Sample52	0.970136	0.847398	0.893833	0.866448	0.851485	0.979961	0.793126	0.741279	0.932477	1.00525	0.897036	0.913656	0.630536	0.930442	0.975994	0.922781	0.561971	0.663401	0.985197	0.858814	0.975816	0.954095	0.820557	0.942803	0.315364	0.816613	0.871487	0.736148	0.823873	0.761151	0.915728	0.951459	1.01479	0.932993	0.73597	0.767997	0.998107	0.80166	1.05167	1.00982	0.33002	0.915559	1.0253	0.6986	0.732477	0.820251	0.962768	0.901566	0.971463
Sample53	0.955366	0.846119	0.929359	0.8758	0.85786	0.975052	0.6696	0.773288	0.953211	1.04846	0.864269	0.929918	0.699701	0.94649	0.965767	0.94566	0.661874	0.712186	0.952192	0.889388	0.962698	0.995655	0.812756	0.950458	0.572371	0.851692	0.914804	0.803827	0.778573	0.761773	0.911217	0.962036	0.752066	0.937856	0.778095	0.790693	1.04164	0.830583	1.132	0.996745	0.96358	0.948998	1.01135	0.715196	0.755079	0.912767	0.974274	0.905963	0.962589
Sample54	0.970628	0.917751	0.922234	0.944361	0.892788	0.989453	0.804988	0.872434	0.964093	1.06376	0.917328	0.946584	0.833405	0.978657	1.01596	0.97591	0.705403	0.727626	0.970088	0.910446	0.973955	1.00084	0.899618	0.960367	0.369954	0.879112	0.92342	0.869306	0.896697	0.858153	0.938925	0.965478	0.844183	0.928969	0.837024	0.811522	0.95686	0.871537	1.23578	1.01767	0.710707	0.939316	1.01607	0.779182	0.75486	0.846466	0.981668	0.912581	0.953131
Sample55	0.957867	0.815345	0.887801	0.922332	0.811983	0.975259	0.714887	0.791635	0.943333	1.0357	0.89896	0.922211	0.738104	0.942217	0.953689	0.930318	0.644324	0.722614	0.968715	0.911404	0.977235	0.989074	0.833316	0.933662	0.287188	0.873369	0.910223	0.762753	0.861467	0.747887	0.910724	0.964696	1.01742	0.923789	0.778614	0.791452	1.02377	0.840189	0.982098	1.01061	1.2771	0.925467	1.01964	0.770879	0.794441	0.806543	0.95603	0.88821	0.964735
Sample56	0.975921	0.861147	0.940425	0.887693	1.09506	0.991737	0.790894	0.810163	0.957236	1.04835	0.881374	0.933864	0.718333	0.955372	0.969525	0.943511	0.644794	0.719934	0.968699	0.895234	0.974444	0.967784	0.885305	0.949362	0.386519	0.876262	0.902776	0.851281	0.832306	0.800733	0.927973	0.966067	0.728074	0.92818	0.778623	0.795503	0.937356	0.831872	0.866291	1.00996	1.22766	0.931976	1.01662	0.744828	0.758509	0.96621	0.974254	0.888989	0.958972
Sample57	0.987356	0.842981	0.902027	0.895369	0.889194	0.976803	0.652166	0.839399	0.950382	1.04014	0.904014	0.937514	0.732496	0.975132	0.98061	0.939858	0.582261	0.713653	0.96713	0.914943	0.975873	0.997838	0.879242	0.952401	0.320123	0.859763	0.903045	0.842256	0.804424	0.775173	0.928713	0.959198	0.975233	0.923565	0.794335	0.801848	1.02392	0.850961	0.827156	0.996547	0.887051	0.951461	1.0023	0.766119	0.800226	0.883879	0.972499	0.886436	0.964723
Sample58	0.976669	0.818173	0.86875	0.911574	0.964329	0.958023	0.843704	0.737964	0.92627	1.04583	0.841477	0.897958	0.70581	0.939354	0.960491	0.922614	0.498378	0.669518	0.963686	0.874918	0.988703	0.957238	0.867476	0.925312	0.351106	0.791323	0.855726	0.696063	0.743592	0.705358	0.899904	0.959582	0.924989	0.909354	0.71304	0.745762	0.979146	0.789994	1.05144	0.999634	0.978418	0.925138	0.998752	0.707992	0.848666	0.912097	0.932131	0.853447	0.951134
Sample59	0.951998	0.898674	0.935335	0.930947	0.961933	0.988443	0.603622	0.864205	0.961389	1.02995	0.927633	0.944038	0.821256	0.957356	0.982232	0.97994	0.686951	0.729158	0.971065	0.907095	0.977487	1.02478	0.901415	0.949604	0.591472	0.864778	0.934779	0.844024	0.843005	0.807716	0.939221	0.979438	0.801022	0.934347	0.81899	0.806521	0.991526	0.840994	0.750595	0.993311	0.366432	0.953192	1.01077	0.774428	0.791162	0.894784	0.996978	0.904186	0.965152
Sample60	0.950303	0.831224	0.896822	0.875932	1.07344	0.989767	0.71989	0.749896	0.934901	1.02084	0.840736	0.908999	0.69796	0.934907	0.957633	0.922859	0.569264	0.675738	0.988851	0.882462	0.984842	1.01818	0.856447	0.951329	0.348477	0.837895	0.902705	0.776883	0.816322	0.751574	0.914751	0.975098	0.902496	0.929292	0.748551	0.773638	0.961282	0.798955	0.675807	1.00646	0.73133	0.931929	1.01082	0.694785	0.788657	0.810671	0.954197	0.903351	0.974503
Sample61	0.97783	0.795776	0.872976	0.866774	1.09644	0.973235	0.855851	0.75164	0.905648	1.04444	0.892581	0.904975	0.651988	0.952528	0.966017	0.897843	0.533186	0.651617	0.970509	0.883077	0.990785	0.978568	0.863677	0.957318	0.462082	0.863734	0.920301	0.790983	0.754589	0.746568	0.914593	0.957058	1.29723	0.921127	0.747299	0.780063	1.01226	0.816641	1.14361	0.992156	0.615331	0.935877	0.991535	0.723525	0.789996	0.865971	0.937883	0.899905	0.953803
Sample62	0.978749	0.825741	0.885458	0.847503	0.958107	0.981039	0.878379	0.734383	0.92254	1.07415	0.893824	0.910144	0.778858	0.931412	0.962239	0.911892	0.542875	0.646977	0.971396	0.872458	0.985987	0.972326	0.837341	0.960829	0.258204	0.817633	0.902485	0.807856	0.759059	0.746966	0.914658	0.937371	0.965858	0.906398	0.729228	0.765509	0.93917	0.780536	1.21087	0.99554	1.05794	0.924846	0.994071	0.684918	0.72687	0.935584	0.961959	0.881347	0.960988
Sample63	0.95737	0.843995	0.88461	0.887229	0.889467	0.979104	0.672811	0.766458	0.941612	1.03178	0.824981	0.916186	0.734475	0.939083	0.943923	0.927395	0.549291	0.664004	0.977037	0.911611	0.982372	0.979648	0.802458	0.955072	0.336749	0.841818	0.884552	0.763083	0.797966	0.769534	0.920884	0.954564	0.944761	0.909174	0.746192	0.77596	0.987509	0.816621	0.86684	1.00241	0.465796	0.941181	1.00078	0.714831	0.765676	0.923171	0.984625	0.889716	0.959099
Sample64	0.943462	0.839617	0.915579	0.925279	1.02082	0.982062	0.753962	0.812436	0.945768	1.07661	0.901801	0.936364	0.740969	0.947093	0.971354	0.928634	0.584572	0.72223	0.995515	0.906223	0.947618	1.0024	0.901494	0.962546	0.404752	0.874547	0.903115	0.794078	0.829075	0.720687	0.920466	0.975394	1.03568	0.91927	0.768006	0.796672	0.986741	0.835783	1.02471	1.00801	0.31428	0.929329	1.01049	0.77259	0.832617	0.966868	0.98053	0.887373	0.952103
Sample65	0.974844	0.860568	0.938092	0.908485	0.993966	1.00029	0.661285	0.818657	0.963833	1.07852	0.889778	0.925396	0.713576	0.967323	0.982376	0.954389	0.613209	0.73406	1.00172	0.90577	0.967675	0.971692	0.871708	0.974513	0.484616	0.875413	0.914847	0.846913	0.837438	0.779637	0.929782	0.96273	0.812934	0.94366	0.81255	0.810664	1.03156	0.848205	1.51871	1.01554	1.47889	0.953162	1.01159	0.770296	0.736178	0.885141	0.99136	0.914429	0.972292
Sample66	0.98984	0.821695	0.879764	0.846676	0.95989	0.990832	0.8786	0.725073	0.924772	1.02782	0.867955	0.872959	0.71013	0.947911	0.94721	0.908336	0.542732	0.636694	0.977828	0.877035	0.97151	0.943842	0.87128	0.954769	0.3557	0.818906	0.860181	0.730361	0.729467	0.736024	0.895333	0.959382	0.986272	0.898514	0.719097	0.747122	0.974765	0.771956	1.32449	1.00639	0.790386	0.904669	1.00572	0.689969	0.775788	0.754481	0.934717	0.876923	0.956409
Sample67	0.975568	0.835623	0.883428	0.85738	0.948666	0.976257	0.807538	0.728162	0.919086	1.04226	0.84017	0.905583	0.698409	0.926409	0.942266	0.919707	0.575067	0.677419	0.981296	0.871762	0.965119	0.972719	0.842575	0.954697	0.399104	0.808822	0.873998	0.754619	0.785313	0.729541	0.905819	0.956415	1.16847	0.905177	0.716902	0.748031	0.968849	0.798572	1.22642	1.00656	0.695976	0.934339	1.00226	0.687154	0.800409	0.809669	0.957494	0.857828	0.956203
Sample68	0.992868	0.794186	0.916568	0.89387	1.09539	0.982805	0.759614	0.729792	0.926775	1.01067	0.857645	0.901723	0.723717	0.954109	0.950556	0.929058	0.565768	0.671143	0.972944	0.883429	0.972259	1.01131	0.882766	0.966869	0.347862	0.836949	0.875271	0.79266	0.797543	0.756513	0.910024	0.965978	0.81788	0.900868	0.718045	0.741067	0.928739	0.788686	0.916921	1.00823	0.414926	0.895793	0.983488	0.732194	0.895622	0.909835	0.961593	0.887387	0.960873
Sample69	0.959838	0.860999	0.897903	0.893155	0.949203	1.00939	0.735355	0.734723	0.948453	1.03305	0.85241	0.914359	0.669687	0.950903	0.967898	0.928158	0.607377	0.681262	0.975364	0.874383	0.973288	0.953995	0.803646	0.958818	0.306984	0.841942	0.888664	0.794463	0.775757	0.771852	0.924701	0.967194	1.07643	0.902963	0.732994	0.754076	1.01621	0.807114	1.27059	0.999547	0.991616	0.919004	0.986504	0.721464	0.821965	0.923645	0.966792	0.890527	0.957045
Sample70	0.979449	0.81428	0.913141	0.882071	1.03962	0.980065	0.617933	0.781975	0.960961	1.03127	0.854265	0.919251	0.695364	0.953975	0.976566	0.935584	0.581192	0.676551	0.975869	0.905471	0.983142	1.02402	0.8218	0.955845	0.221228	0.847063	0.895937	0.796327	0.784142	0.747985	0.899479	0.946796	0.947946	0.896401	0.751957	0.770316	1.01051	0.798245	0.845238	0.996578	0.444544	0.923933	0.992366	0.733955	0.831717	0.917939	0.975457	0.898222	0.965068
Sample71	0.996322	0.856505	0.904014	0.862129	1.06557	0.990708	0.717695	0.767963	0.933622	1.02176	0.83253	0.929206	0.713814	0.94179	0.959224	0.925307	0.542677	0.686061	0.987333	0.897459	0.972588	0.967662	0.827895	0.971792	0.364745	0.845978	0.87048	0.753057	0.776504	0.734502	0.89293	0.94526	1.09012	0.886557	0.754512	0.773945	0.919108	0.806112	1.1389	0.973155	0.5806	0.940812	1.00047	0.731539	0.758043	0.913551	0.962588	0.878873	0.968275
Sample72	0.995826	0.82054	0.905881	0.912014	0.884073	0.998158	0.593038	0.776774	0.931659	1.02205	0.865489	0.914112	0.653537	0.936036	0.955509	0.919261	0.568794	0.692875	0.978999	0.886825	0.980134	1.00115	0.862611	0.965735	0.382904	0.841741	0.897425	0.74962	0.788287	0.722238	0.912665	0.965252	0.938124	0.910816	0.753573	0.755965	0.987331	0.812326	1.04947	1.00276	0.627587	0.912438	1.00597	0.75307	0.760395	0.86174	0.972905	0.871466	0.958511
Sample73	1.00011	0.842093	0.899056	0.860059	0.999981	0.969795	0.678059	0.732283	0.920124	1.0179	0.848645	0.894906	0.691773	0.924504	0.952882	0.932442	0.58043	0.663555	0.976896	0.883313	0.980424	0.981448	0.798813	0.934648	0.205715	0.811692	0.881064	0.802725	0.735705	0.764947	0.896796	0.965487	0.992136	0.897801	0.736916	0.740607	1.04409	0.788379	1.2332	0.988705	0.859231	0.926613	0.979476	0.675918	0.805794	0.763752	0.987133	0.903463	0.961214
Sample74	0.943964	0.779069	0.896305	0.918238	1.00338	0.98919	0.664843	0.750008	0.938797	1.08467	0.885749	0.921015	0.659283	0.96244	0.947735	0.953076	0.550426	0.633686	0.966017	0.873048	0.953715	0.94329	0.853447	0.955428	0.35157	0.842602	0.899255	0.805601	0.778679	0.760926	0.924903	0.984839	1.17962	0.938209	0.76829	0.774811	1.03322	0.821451	1.31253	1.01272	0.619914	0.941281	0.987294	0.710829	0.719142	0.778811	0.975452	0.884048	0.954039
Sample75	0.996754	0.8241	0.906159	0.878048	1.04068	0.969589	0.710184	0.748911	0.925836	1.0451	0.862223	0.911223	0.652957	0.949808	0.955497	0.91917	0.547212	0.692583	0.977738	0.897475	0.975857	0.962992	0.81372	0.959353	0.304658	0.808766	0.878333	0.779591	0.796015	0.73097	0.924523	0.968891	1.05773	0.9212	0.72465	0.749951	0.992624	0.809353	0.79224	1.0055	1.34266	0.930222	0.99405	0.735316	0.793915	0.880288	0.963486	0.871833	0.946626
Sample76	0.978416	0.795206	0.888643	0.894408	0.854542	0.969616	0.670489	0.701782	0.922469	1.04512	0.848964	0.891395	0.67712	0.954197	0.958628	0.905345	0.580995	0.663397	0.950977	0.888576	0.976	0.940041	0.841845	0.959501	0.301049	0.806443	0.890299	0.778711	0.796111	0.715119	0.896268	0.964739	1.0516	0.905726	0.71932	0.778822	0.950402	0.783134	0.958165	0.980941	0.589578	0.928268	0.986086	0.71088	0.790976	0.79023	0.952743	0.885209	0.96526
Sample77	0.962196	0.823087	0.906851	0.898883	0.999638	0.971535	0.721173	0.71995	0.928812	1.04632	0.875504	0.899698	0.780472	0.956462	0.943695	0.93946	0.555426	0.674039	0.968347	0.883054	0.984809	0.971562	0.834993	0.95006	0.200438	0.810528	0.876512	0.785581	0.783263	0.760571	0.918095	0.96016	1.0306	0.914708	0.720969	0.742861	0.994145	0.794311	0.893576	1.00061	0.363837	0.930329	0.99448	0.694954	0.798735	0.807777	0.963869	0.873275	0.962529
Sample78	1.00384	0.812835	0.896232	0.872624	1.02647	0.977266	0.590837	0.730203	0.952472	1.04684	0.849896	0.902081	0.639305	0.954622	0.962004	0.923396	0.579634	0.676848	0.975595	0.884234	0.975985	1.00283	0.824853	0.955068	0.321837	0.832582	0.880578	0.769914	0.728079	0.731603	0.905684	0.948421	1.14517	0.914203	0.727778	0.769418	0.990564	0.784046	0.816412	0.9987	1.39857	0.921596	0.999899	0.677871	0.774055	0.89872	0.97705	0.878394	0.967148
Sample79	0.984594	0.822214	0.893643	0.911021	0.978729	0.978784	0.641477	0.72551	0.921262	1.06493	0.844947	0.903591	0.697174	0.946446	0.962961	0.922794	0.582163	0.673296	0.964015	0.881156	0.988661	0.970385	0.809137	0.957793	0.304617	0.819027	0.886169	0.714398	0.784752	0.771337	0.940842	0.967896	0.925634	0.922332	0.744732	0.770204	0.944903	0.807895	1.16168	1.00296	0.502178	0.943232	0.99566	0.73141	0.783155	0.846586	0.949909	0.890458	0.977361
Sample80	0.972751	0.841863	0.906248	0.909998	0.905931	0.97069	0.640627	0.753362	0.943221	1.05277	0.910719	0.910777	0.689674	0.956191	0.977977	0.92489	0.540729	0.668744	0.966131	0.895202	0.995006	0.997651	0.810996	0.952772	0.331276	0.846246	0.908914	0.788988	0.778641	0.762394	0.91432	0.95557	0.816822	0.923663	0.758042	0.756644	0.968884	0.824677	1.11861	1.0137	0.771358	0.948528	0.995731	0.690793	0.785596	0.828056	0.948563	0.883136	0.957192
Sample81	0.977825	0.822668	0.894685	0.914365	0.949546	0.986124	0.66891	0.748423	0.950879	1.08661	0.9098	0.915957	0.73566	0.946728	0.973556	0.967226	0.529282	0.658602	0.970442	0.892996	0.974333	0.964062	0.857907	0.932335	0.360447	0.830503	0.890749	0.806261	0.8157	0.735026	0.927501	0.980991	1.06755	0.913029	0.73706	0.745561	1.02757	0.79893	0.880257	1.00813	0.891243	0.905274	0.982102	0.699927	0.82673	0.905072	0.98191	0.871918	0.956591
Sample82	1.00349	0.878425	0.916071	0.902106	0.993454	0.995985	0.642127	0.758326	0.938174	1.04378	0.888139	0.91068	0.735079	0.943233	0.951631	0.935484	0.605721	0.681127	0.977539	0.892233	0.982373	1.01152	0.848716	0.957821	0.331014	0.840554	0.883439	0.785034	0.753955	0.75452	0.904386	0.955384	1.01928	0.923633	0.760238	0.771739	0.981313	0.805226	0.903817	0.99804	0.558246	0.923824	0.98084	0.722239	0.786895	0.837694	0.960884	0.893705	0.944516
Sample83	0.953995	0.848491	0.910731	0.896764	0.936282	0.98439	0.71848	0.739026	0.941972	1.02478	0.868779	0.911774	0.756848	0.939521	0.963806	0.940115	0.583467	0.66245	0.986464	0.887667	0.97733	0.940584	0.842247	0.958615	0.330233	0.813473	0.883015	0.743403	0.810646	0.773486	0.919116	0.97534	0.82862	0.911954	0.750034	0.770473	0.959207	0.792939	0.93557	0.992144	0.682329	0.923952	0.980336	0.693849	0.759279	0.810324	0.977969	0.894671	0.964593
Sample84	0.987406	0.816819	0.897796	0.869169	1.1633	0.97543	0.680609	0.751221	0.960396	1.03513	0.857798	0.925646	0.719649	0.950835	0.971594	0.943066	0.584768	0.672819	0.983096	0.896829	0.996899	0.960885	0.835997	0.948176	0.25876	0.83303	0.892848	0.784645	0.779372	0.784042	0.921062	0.967184	0.749959	0.920417	0.768042	0.784813	0.978191	0.799467	0.925494	1.01793	0.838844	0.920077	0.99906	0.686	0.849171	0.871112	0.972837	0.899482	0.94295
Sample85	0.985653	0.835786	0.914597	0.888566	0.926778	0.985116	0.682365	0.751448	0.9553	1.0695	0.877696	0.917275	0.65757	0.961042	0.969975	0.939922	0.586482	0.680477	0.967544	0.916676	0.963551	0.981317	0.826255	0.957444	0.321025	0.829692	0.886286	0.765673	0.819856	0.741884	0.914111	0.968029	0.913469	0.914805	0.729906	0.767767	1.0339	0.80066	0.988402	1.0004	0.577477	0.920073	1.00093	0.715668	0.785716	0.878246	0.964412	0.881593	0.955164
Sample86	0.988627	0.848196	0.919499	0.879399	1.06756	0.967967	0.723939	0.736889	0.933231	1.04234	0.883973	0.916947	0.645684	0.939778	0.974127	0.943682	0.549471	0.690271	0.972783	0.914406	0.964461	0.9758	0.810303	0.935107	0.344874	0.860709	0.89786	0.762148	0.805286	0.77312	0.915753	0.974581	0.936522	0.918702	0.740548	0.749336	0.972594	0.811978	0.926115	1.0137	0.822411	0.937673	1.00308	0.709802	0.755368	0.838019	0.963392	0.870812	0.969349
Sample87	0.990659	0.830704	0.921495	0.863072	1.08419	0.972545	0.803024	0.751091	0.972245	1.00486	0.897101	0.918328	0.678008	0.950742	0.94865	0.959406	0.590746	0.715365	0.972049	0.917905	0.960436	1.01207	0.832291	0.944606	0.457408	0.820115	0.888876	0.75112	0.741517	0.766528	0.916911	0.956251	1.20837	0.909465	0.745934	0.763935	0.990714	0.826389	0.782222	1.00993	0.680407	0.936603	0.981068	0.730403	0.771313	0.966999	0.972228	0.88663	0.970719
Sample88	0.96081	0.813443	0.901351	0.876301	0.962781	1.00321	0.779544	0.776125	0.919609	1.05521	0.85007	0.91343	0.730738	0.960213	0.957138	0.927196	0.542946	0.677516	0.984935	0.903566	0.991229	0.951918	0.882761	0.969194	0.455731	0.838678	0.883668	0.775323	0.801079	0.738577	0.906783	0.960142	0.87806	0.908938	0.754	0.763286	1.01667	0.807997	0.764774	1.01102	0.542386	0.938523	0.989926	0.735393	0.861465	0.853896	0.947503	0.878499	0.95853
Sample89	0.946358	0.810455	0.91434	0.909894	0.994659	0.99609	0.759548	0.748952	0.952465	1.04651	0.824948	0.915248	0.649439	0.94294	0.968512	0.937147	0.599384	0.677814	0.970742	0.88878	0.983767	0.927162	0.81019	0.964417	0.289227	0.813824	0.868303	0.794261	0.82705	0.801849	0.914328	0.944635	0.978253	0.902283	0.742838	0.755917	0.970296	0.80948	1.21185	0.985154	0.685677	0.922116	1.00369	0.691389	0.808941	0.9097	0.962122	0.894087	0.954939
Sample90	0.998157	0.843092	0.902202	0.921842	1.0195	0.982239	0.616459	0.770813	0.93278	1.05856	0.850305	0.922743	0.703682	0.959994	0.971144	0.936514	0.603422	0.6902	0.964243	0.901988	0.953018	0.967554	0.838031	0.944615	0.284844	0.838758	0.905407	0.79813	0.767769	0.755306	0.903132	0.953358	1.01876	0.906822	0.757416	0.767863	1.00637	0.809141	1.00243	0.991735	0.680557	0.91468	0.992426	0.732773	0.796929	0.901784	0.956915	0.872468	0.937899
Sample91	0.950493	0.865255	0.898725	0.901689	0.92509	0.966381	0.767953	0.762036	0.926032	1.04415	0.900418	0.916882	0.734681	0.954372	0.96739	0.928224	0.556125	0.669772	0.9712	0.892811	0.979357	0.952943	0.803	0.940106	0.415051	0.825073	0.897719	0.79037	0.818043	0.722501	0.919823	0.952781	0.883164	0.92531	0.76701	0.76952	0.971028	0.815047	0.71975	1.01024	0.465192	0.932255	0.98445	0.72434	0.799663	0.886801	0.97712	0.883992	0.978769
Sample92	0.976083	0.821726	0.936655	0.896635	1.10093	0.988228	0.66842	0.787321	0.967322	1.08008	0.87939	0.932879	0.796938	0.954792	0.966033	0.94085	0.606083	0.698122	0.967879	0.912447	0.990044	0.980575	0.857055	0.947146	0.345896	0.858969	0.926728	0.790955	0.853695	0.781917	0.931131	0.958623	0.767483	0.926508	0.767371	0.792284	0.995491	0.831078	0.926673	0.988008	0.965084	0.925346	1.00014	0.747337	0.814238	0.887949	0.972486	0.90361	0.959774
Sample93	1.00131	0.843734	0.901392	0.855751	0.948393	0.962148	0.70492	0.737131	0.916208	1.01318	0.84714	0.909366	0.704419	0.931319	0.979935	0.9273	0.561746	0.658039	0.977005	0.876766	0.973053	0.992595	0.813035	0.966062	0.238378	0.825926	0.89102	0.760156	0.742683	0.741942	0.918214	0.963253	1.00355	0.888172	0.721912	0.759343	0.951985	0.794186	1.43171	1.00894	0.755642	0.90524	0.987408	0.67917	0.743436	0.921221	0.95687	0.883645	0.958094
Sample94	0.938698	0.880556	0.924044	0.883002	0.9041	0.990803	0.550674	0.782474	0.948248	1.07208	0.919273	0.907075	0.727483	0.959046	0.965321	0.918522	0.654209	0.695376	0.974146	0.901133	0.970456	0.966697	0.808601	0.969326	0.328359	0.846581	0.878803	0.814454	0.790407	0.743527	0.919382	0.957301	0.878353	0.913635	0.778082	0.77723	0.953974	0.830166	0.777746	0.988716	0.972091	0.930277	1.00689	0.716189	0.813656	0.805963	0.970853	0.903711	0.959649
Sample95	0.954179	0.844137	0.906493	0.891171	1.00374	0.973054	0.871676	0.739922	0.931844	1.04114	0.871195	0.913133	0.710717	0.965001	0.962959	0.93764	0.56506	0.65578	0.966807	0.893611	0.963255	0.981312	0.83381	0.954784	0.379354	0.83603	0.890003	0.780148	0.80557	0.710424	0.89913	0.95068	1.01652	0.909832	0.731212	0.753813	0.963095	0.80323	1.47011	1.00131	0.400643	0.91021	1.00049	0.692633	0.818415	0.807384	0.96886	0.880836	0.969031
Sample96	0.97694	0.824625	0.904275	0.898233	1.00009	0.972925	0.669857	0.76051	0.944032	1.0679	0.884086	0.917713	0.742208	0.945422	0.972203	0.937557	0.554016	0.715295	0.974338	0.9242	0.958834	1.00488	0.836548	0.961533	0.455333	0.868117	0.887207	0.735445	0.841839	0.766087	0.912814	0.958086	1.16971	0.928243	0.779462	0.760028	0.938242	0.845436	1.20797	0.986174	0.832618	0.97284	0.981905	0.732313	0.827669	0.93374	0.966502	0.872253	0.968667
Sample97	0.948485	0.807302	0.920519	0.910304	1.02054	0.975918	0.719204	0.751343	0.928867	1.08516	0.873841	0.901961	0.670793	0.943614	0.971969	0.966129	0.600606	0.680813	0.975372	0.879753	0.982243	0.97319	0.823817	0.952996	0.359465	0.825402	0.877728	0.771667	0.738713	0.788824	0.916596	0.95926	0.966702	0.908411	0.750593	0.77806	1.00608	0.806942	0.696817	0.995964	0.503265	0.936679	1.01349	0.708321	0.755995	0.837865	0.967178	0.899489	0.957866
Sample98	0.995695	0.78148	0.898651	0.868176	0.985275	0.98996	0.655092	0.744974	0.945871	1.03251	0.87111	0.896901	0.713549	0.941345	0.951112	0.927881	0.534656	0.670512	0.964293	0.902971	0.964719	0.926491	0.835272	0.942573	0.221555	0.81541	0.888963	0.799265	0.793656	0.758168	0.91743	0.940697	0.939409	0.907964	0.724001	0.764301	0.97539	0.798943	0.6973	0.99763	0.752793	0.938698	0.992752	0.715559	0.793868	0.859978	0.972854	0.892415	0.954395
Sample99	0.981296	0.833299	0.907255	0.90038	0.900635	0.981377	0.724593	0.793395	0.955875	1.03009	0.900663	0.935187	0.655014	0.958089	0.953223	0.926505	0.54723	0.707243	0.96288	0.910686	0.980792	0.937064	0.874433	0.948994	0.392227	0.874499	0.910695	0.803755	0.790632	0.710628	0.910254	0.977455	1.17885	0.920649	0.761735	0.77081	0.940672	0.833904	1.41072	1.02157	0.357291	0.951742	0.977902	0.731985	0.777135	0.873412	0.974977	0.900721	0.940995
Sample100	0.992524	0.851945	0.920729	0.902641	0.975828	0.976117	0.640238	0.787733	0.949068	1.0798	0.839936	0.922349	0.667703	0.962087	0.977517	0.933088	0.612016	0.74358	0.974763	0.900654	0.982374	0.936936	0.844061	0.975655	0.47744	0.855433	0.921107	0.814152	0.810298	0.75035	0.927101	0.960427	1.0455	0.921117	0.756717	0.796957	1.03423	0.839007	0.784378	0.995068	0.477319	0.953538	0.99535	0.744666	0.755841	0.780145	0.987869	0.891124	0.965307
Sample101	0.974372	0.851041	0.90656	0.892048	1.10992	0.981184	0.761937	0.749507	0.949496	1.04909	0.891472	0.90751	0.720864	0.973019	0.969134	0.92603	0.56434	0.668952	0.973368	0.907538	0.973284	0.953974	0.832931	0.949187	0.366387	0.857126	0.900812	0.821284	0.810297	0.762893	0.916105	0.962873	0.935462	0.912543	0.773481	0.774585	0.976607	0.815709	1.10463	1.01487	0.770357	0.939661	1.00374	0.725467	0.808451	0.950913	0.965853	0.895202	0.968902
Sample102	0.953455	0.796441	0.896026	0.904719	0.972044	0.973104	0.68411	0.743058	0.957148	1.02005	0.832989	0.896506	0.791971	0.942528	0.962215	0.942357	0.586486	0.677627	0.988921	0.882616	0.98876	0.942942	0.799311	0.955478	0.288688	0.812602	0.878973	0.783	0.778348	0.744251	0.902486	0.952236	0.864995	0.902876	0.732321	0.750956	0.940806	0.776387	1.33654	1.00268	1.02237	0.93353	0.983332	0.706584	0.775064	0.919583	0.969105	0.891825	0.969205
Sample103	0.986837	0.791022	0.905262	0.899756	1.0013	0.980158	0.74718	0.768536	0.942066	1.04671	0.89722	0.912468	0.725166	0.933394	0.978756	0.919337	0.531983	0.682543	0.958224	0.89743	0.965392	0.942793	0.833719	0.947327	0.404921	0.866804	0.891213	0.749779	0.746845	0.746238	0.892357	0.957182	0.963434	0.909689	0.748251	0.767675	0.994082	0.806626	1.50381	1.01416	0.370821	0.922616	0.992479	0.754476	0.8191	0.809172	0.970642	0.873596	0.951396
Sample104	0.96159	0.865552	0.907	0.90731	1.05912	0.977936	0.580684	0.767875	0.92365	1.0723	0.885892	0.913492	0.694237	0.936012	0.960307	0.938993	0.592908	0.672181	0.963261	0.902831	0.968745	0.968498	0.813492	0.955721	0.24316	0.843104	0.892509	0.739887	0.78514	0.746104	0.894126	0.950519	0.836407	0.897319	0.748217	0.761009	0.976752	0.812851	1.36588	1.00552	0.403707	0.915467	1.02109	0.728105	0.791719	0.843309	0.974482	0.879122	0.963971
Sample105	1.00412	0.923051	0.94545	0.948242	0.920666	0.990073	0.77612	0.894199	0.970461	1.0377	0.931596	0.945573	0.863567	0.966375	0.997075	0.969512	0.67277	0.715185	0.972784	0.916387	0.994019	0.972315	0.91008	0.960392	0.402938	0.883289	0.904943	0.888864	0.869163	0.84439	0.929833	0.956615	0.938029	0.941699	0.855438	0.815927	0.996374	0.870878	1.07349	0.999959	1.38853	1.026	1.02016	0.749209	0.862746	0.883654	0.970121	0.895251	0.968435
Sample106	0.987842	0.83662	0.89527	0.88154	0.894942	0.983167	0.680343	0.704373	0.925455	1.07016	0.863859	0.900471	0.622167	0.942513	0.953124	0.90999	0.548364	0.660555	0.980919	0.876068	0.986281	0.996698	0.765992	0.948535	0.448892	0.81073	0.880196	0.743944	0.791305	0.760741	0.929429	0.965309	0.892905	0.91597	0.711179	0.744227	0.996825	0.775311	1.04336	0.999416	0.593535	0.923877	0.992559	0.687971	0.79075	0.866477	0.952264	0.880844	0.968288
Sample107	0.943564	0.822327	0.922372	0.890409	0.910702	0.963536	0.81635	0.763825	0.950447	1.02921	0.896582	0.924585	0.674914	0.951365	0.974286	0.913306	0.556495	0.685185	0.966933	0.879304	0.984375	0.942287	0.840072	0.955884	0.447801	0.839676	0.880121	0.805658	0.779846	0.753675	0.897115	0.949886	0.838459	0.893601	0.752228	0.754677	0.947402	0.809634	1.04696	1.00045	1.32517	0.905337	1.01302	0.74326	0.826285	0.974143	0.977081	0.897098	0.960151
Sample108	0.97595	0.871718	0.892823	0.93057	0.9721	0.992548	0.683849	0.7741	0.927106	1.07479	0.856295	0.892497	0.639383	0.964412	0.95653	0.931596	0.601586	0.698795	0.983247	0.921472	0.991406	0.930052	0.832054	0.950142	0.289558	0.825005	0.867803	0.75389	0.800086	0.752584	0.921513	0.93927	0.839257	0.909369	0.756459	0.750733	1.02571	0.828893	0.452699	1.01	1.15337	0.9069	1.00312	0.719205	0.791248	0.854785	0.972912	0.878308	0.97476
Sample109	0.988666	0.849705	0.884084	0.894503	1.03343	0.962545	0.696692	0.743728	0.934696	0.995762	0.888793	0.915222	0.665921	0.950825	0.962105	0.921803	0.604927	0.673721	0.960448	0.901932	0.977303	0.943919	0.837815	0.943281	0.364239	0.805043	0.858977	0.806583	0.76722	0.750824	0.918632	0.96014	1.15959	0.907359	0.727301	0.763052	0.994998	0.785764	0.948497	1.00073	0.704665	0.926705	0.998689	0.713986	0.795426	0.812631	0.961476	0.873829	0.949605
Sample110	0.963544	0.827239	0.901401	0.915423	1.17963	0.998535	0.782205	0.762041	0.928196	1.01589	0.880473	0.91919	0.702458	0.950779	0.967943	0.932669	0.665885	0.702452	0.993662	0.912427	0.972769	1.01872	0.825516	0.952454	0.408501	0.84889	0.901741	0.770045	0.751231	0.799329	0.92247	0.937367	1.03254	0.920979	0.767052	0.759254	0.959779	0.804451	1.17959	1.02249	1.87934	0.948017	0.984875	0.735968	0.802696	0.871271	0.968843	0.863919	0.951856
Sample111	1.00926	0.810671	0.898586	0.886395	0.943968	0.963047	0.811128	0.725403	0.927273	1.06239	0.890801	0.902545	0.795649	0.943099	0.948906	0.92101	0.552748	0.648894	0.990942	0.893369	0.979382	1.0069	0.823794	0.945954	0.331248	0.817004	0.864933	0.76844	0.78365	0.774814	0.910909	0.958567	0.937593	0.897288	0.734924	0.750684	0.935479	0.781039	1.04486	1.0058	0.684968	0.924684	0.981789	0.691775	0.773328	0.7976	0.969833	0.864775	0.963851
Sample112	0.970916	0.830733	0.932774	0.923696	1.23951	0.983497	0.800908	0.758299	0.943442	1.02608	0.900963	0.922971	0.631717	0.960109	0.972318	0.939187	0.63646	0.701531	0.995222	0.892813	0.987615	1.00006	0.857645	0.954495	0.351496	0.840838	0.888812	0.756937	0.768492	0.76362	0.929954	0.961446	0.891352	0.914066	0.762648	0.765363	0.970861	0.82329	0.712394	0.994433	0.869625	0.922938	0.991903	0.743742	0.802848	0.896568	0.964051	0.90759	0.952354
Sample113	0.943175	0.862438	0.892303	0.884181	0.983632	0.97922	0.642673	0.731494	0.939697	1.04897	0.872424	0.892912	0.708385	0.942609	0.952436	0.923837	0.545349	0.662918	0.963824	0.882532	0.992837	0.972199	0.773879	0.959673	0.376195	0.819575	0.848241	0.813907	0.810167	0.768187	0.922897	0.946599	1.03346	0.888626	0.714092	0.76055	0.975725	0.783986	0.931924	1.0194	0.82417	0.908806	1.00416	0.684931	0.781454	0.848124	0.988388	0.88195	0.97449
Sample114	1.00675	0.792642	0.892706	0.848307	0.934706	0.998333	0.725963	0.751589	0.942048	1.00002	0.894818	0.911756	0.699561	0.956068	0.960246	0.911707	0.60516	0.669027	0.978219	0.892419	0.979147	0.962168	0.85441	0.954108	0.345723	0.815765	0.86901	0.833048	0.803622	0.729387	0.908475	0.949877	1.0657	0.900931	0.731933	0.750412	0.977714	0.803142	1.12165	1.00249	1.07003	0.900018	0.986626	0.685263	0.80272	0.730114	0.9533	0.891392	0.946244
Sample115	1.00303	0.853729	0.894084	0.886461	0.950809	0.970378	0.700805	0.756802	0.941016	1.01421	0.836696	0.908727	0.671076	0.945772	0.965512	0.928484	0.594933	0.699665	0.943333	0.886261	0.991942	0.981835	0.850773	0.950507	0.304191	0.836762	0.886374	0.781378	0.788567	0.743361	0.927008	0.963862	0.957813	0.892899	0.731896	0.752259	1.01205	0.799912	0.732034	1.00502	0.636052	0.918987	0.987201	0.742211	0.783882	0.968125	0.964423	0.885146	0.965666
Sample116	0.984093	0.80231	0.908697	0.915677	0.892359	0.981283	0.622151	0.763352	0.923323	1.0453	0.86931	0.904938	0.680775	0.945148	0.981314	0.928506	0.562109	0.685019	0.995733	0.912956	0.990567	0.972112	0.834391	0.977166	0.323142	0.840813	0.871551	0.756321	0.781097	0.759806	0.90284	0.964651	0.879087	0.903905	0.742979	0.76024	0.986851	0.804565	1.39585	0.992057	0.720078	0.924448	1.00423	0.737767	0.823934	0.849225	0.988718	0.889386	0.970757
Sample117	0.986836	0.877732	0.8852	0.893914	0.962707	0.972446	0.675349	0.720119	0.938134	1.02699	0.888391	0.906541	0.693303	0.952414	0.977473	0.925583	0.580146	0.668811	0.976434	0.911488	0.987088	0.986892	0.816211	0.956511	0.255314	0.818011	0.894057	0.743276	0.747595	0.782442	0.921227	0.965392	0.942527	0.910846	0.721337	0.750595	0.995285	0.780616	1.09082	1.00104	0.903817	0.929227	0.985434	0.712695	0.731806	0.912732	0.966714	0.881944	0.943475
Sample118	1.01007	0.850665	0.913565	0.912035	1.03372	0.96931	0.928233	0.753271	0.925322	1.03133	0.889364	0.926435	0.660824	0.957848	0.966083	0.951998	0.63701	0.697767	0.966809	0.912357	0.986926	0.992116	0.810198	0.960735	0.492965	0.829864	0.871902	0.780389	0.792429	0.76555	0.912805	0.947548	0.959217	0.911435	0.764977	0.757405	1.03742	0.82027	1.07179	0.99007	0.74274	0.917473	1.00433	0.728923	0.791977	0.883496	0.973305	0.870152	0.976744
Sample119	0.977414	0.793695	0.891412	0.889732	0.969783	1.00872	0.623464	0.745176	0.960535	1.07893	0.864866	0.911494	0.72562	0.938086	0.977172	0.929693	0.617178	0.689824	0.966138	0.90616	0.97111	1.01778	0.81465	0.962591	0.451238	0.860672	0.883696	0.801625	0.828338	0.727908	0.894528	0.964111	1.25347	0.918345	0.747408	0.75687	0.96435	0.816743	0.541924	0.989822	1.01454	0.916736	1.00904	0.741609	0.807872	1.01084	0.97136	0.881528	0.986333
Sample120	0.971971	0.827911	0.902553	0.874452	1.00098	0.964888	0.750508	0.737827	0.916535	1.05136	0.830968	0.896802	0.662971	0.941004	0.959277	0.926772	0.521662	0.665762	0.971393	0.888842	0.996037	0.971337	0.829371	0.945536	0.257379	0.804349	0.885316	0.759631	0.786214	0.772317	0.901807	0.951757	0.858666	0.908767	0.714412	0.747414	0.986443	0.784812	1.15332	1.00786	0.496078	0.910058	0.985743	0.707329	0.823269	0.956347	0.970425	0.867344	0.967123
Sample121	0.988333	0.872502	0.904183	0.910653	0.892528	0.969032	0.928428	0.746235	0.965894	1.02219	0.857913	0.918143	0.648226	0.953139	0.961565	0.952311	0.57978	0.692426	0.986695	0.885225	0.977667	0.937609	0.865033	0.973892	0.373977	0.796251	0.875277	0.769715	0.837115	0.739172	0.892346	0.971119	1.14979	0.885089	0.762655	0.743641	0.967249	0.796541	0.964173	1.00944	0.696188	0.945618	1.01089	0.71124	0.832322	0.820834	0.974251	0.884904	0.962181
Sample122	0.996805	0.825536	0.875941	0.909478	1.01287	0.981669	0.809774	0.729344	0.935701	1.0433	0.876485	0.901255	0.677439	0.94264	0.981898	0.926438	0.567074	0.673862	0.986037	0.89903	0.979332	0.903102	0.838722	0.970315	0.257223	0.878223	0.884325	0.786009	0.766443	0.767336	0.922792	0.977097	1.10672	0.925383	0.73436	0.763916	0.952755	0.782189	1.10187	1.00663	1.10139	0.923554	0.998899	0.697675	0.766823	0.804365	0.966585	0.878384	0.980333
Sample123	0.986174	0.834805	0.893939	0.912059	0.892557	0.967044	0.747156	0.720651	0.928662	1.05865	0.826529	0.901349	0.737247	0.943066	0.966804	0.932013	0.521289	0.672628	0.990355	0.898615	0.974832	0.968628	0.843779	0.964405	0.265999	0.805841	0.875403	0.770339	0.751066	0.748473	0.925428	0.938156	0.850057	0.9108	0.722454	0.747657	0.985772	0.783643	1.0422	0.987449	0.520547	0.908746	0.974201	0.71564	0.759688	0.768564	0.973195	0.883488	0.96795
Sample124	0.983735	0.817492	0.903241	0.891405	1.00234	0.977829	0.909634	0.742069	0.907704	1.01007	0.883605	0.887168	0.618046	0.936759	0.97662	0.922607	0.631221	0.684592	0.965788	0.90225	0.979342	0.945267	0.870677	0.955758	0.44684	0.845806	0.880532	0.786797	0.763404	0.757511	0.906323	0.969696	1.09147	0.906645	0.722568	0.761166	1.00778	0.804305	0.844521	1.00026	0.928498	0.921006	1.00297	0.717528	0.797503	0.844858	0.951768	0.877507	0.976456
Sample125	0.979312	0.835717	0.897262	0.887181	0.932834	0.98029	0.58847	0.74389	0.952543	1.02181	0.83045	0.908943	0.597008	0.946933	0.953451	0.953324	0.61821	0.680665	0.971648	0.886755	0.978096	0.984757	0.861342	0.954433	0.107962	0.842371	0.896562	0.809356	0.776436	0.711683	0.921066	0.975294	1.23941	0.913002	0.727127	0.759099	0.986917	0.804225	1.08431	0.990271	0.196868	0.906295	0.986331	0.686016	0.756969	0.788195	0.951751	0.878375	0.964026
Sample126	0.946627	0.813838	0.898975	0.904869	0.948023	0.986358	0.649303	0.749935	0.949631	0.99971	0.906192	0.890222	0.72006	0.961553	0.975713	0.942575	0.618718	0.697409	0.979599	0.90951	0.963909	0.975986	0.823763	0.969058	0.434291	0.846455	0.872903	0.739132	0.76349	0.788901	0.939344	0.962701	0.736497	0.907621	0.761537	0.79338	1.01494	0.827716	1.45506	1.0136	0.823549	0.949343	0.999606	0.727965	0.796084	0.929327	0.977117	0.895585	0.966549
Sample127	0.988632	0.826054	0.881918	0.880218	0.881079	0.979362	0.808582	0.718834	0.920044	1.02437	0.862268	0.906637	0.764839	0.936413	0.939003	0.929083	0.53824	0.677665	0.978349	0.889362	0.999192	0.955959	0.782237	0.964601	0.364996	0.811694	0.888699	0.79982	0.774231	0.786807	0.928744	0.977185	1.08099	0.921466	0.713906	0.751164	0.969529	0.786189	0.870176	0.985731	0.940543	0.925872	1.00184	0.720053	0.805999	0.87741	0.941119	0.877193	0.952761
Sample128	0.974986	0.824821	0.904175	0.87229	0.995244	1.00089	0.69584	0.753496	0.961891	1.04509	0.862183	0.906174	0.699276	0.957947	0.983304	0.930648	0.553711	0.694448	0.982013	0.9033	0.960921	0.988633	0.829299	0.94856	0.390872	0.83617	0.894785	0.741244	0.742619	0.779128	0.912648	0.976484	1.08107	0.916461	0.74918	0.767336	0.9914	0.825501	0.914188	1.00612	1.10024	0.902503	0.992103	0.732337	0.771158	0.805698	0.956416	0.869225	0.955756
Sample129	0.960718	0.831929	0.893423	0.887209	0.966452	0.980887	0.699536	0.733623	0.921003	1.01055	0.853057	0.899292	0.673607	0.949031	0.958634	0.917106	0.525572	0.660809	0.964422	0.900465	0.95966	0.979104	0.809534	0.944707	0.335375	0.808053	0.867796	0.737867	0.734796	0.723316	0.910713	0.948782	0.941404	0.924382	0.725782	0.749328	0.966308	0.789536	0.892183	1.00777	0.502078	0.927727	0.975512	0.69598	0.774136	0.772289	0.973014	0.881488	0.932655
Sample130	0.963851	0.823988	0.888514	0.86383	0.960656	0.961964	0.753074	0.724114	0.929491	1.00107	0.838568	0.884459	0.722736	0.926269	0.954784	0.908615	0.553542	0.643406	0.978117	0.887903	0.948846	0.939222	0.842036	0.94936	0.229944	0.796147	0.839735	0.761977	0.757161	0.734413	0.906588	0.944421	0.863439	0.90106	0.714773	0.740293	0.932673	0.778739	0.737235	1.00648	0.645532	0.901532	0.981756	0.673783	0.767392	0.895621	0.952929	0.884676	0.92309
Sample131	0.976889	0.832435	0.91292	0.899498	0.896784	0.975351	0.641202	0.757662	0.960027	1.02748	0.874832	0.898189	0.699291	0.939317	0.963852	0.947814	0.622809	0.714834	0.970986	0.90872	0.968193	0.961548	0.799676	0.931387	0.346023	0.851077	0.890253	0.730337	0.750015	0.743034	0.923424	0.961991	0.77817	0.924933	0.759283	0.780663	0.986593	0.831126	0.898517	0.983122	0.624457	0.912759	0.986697	0.744907	0.733281	0.904065	0.954274	0.873746	0.931141
Sample132	0.966808	0.79626	0.895615	0.890144	0.910695	0.977122	0.614405	0.748836	0.934738	1.07517	0.859952	0.892353	0.725097	0.94492	0.982466	0.93691	0.529352	0.686278	0.962581	0.911916	0.979646	0.95888	0.832254	0.953289	0.255764	0.840929	0.874651	0.762222	0.770221	0.767415	0.931995	0.9891	1.17708	0.90759	0.735236	0.759511	0.966304	0.814416	0.704314	1.0087	0.619909	0.922136	1.00595	0.734076	0.732734	0.784374	0.947678	0.892461	0.965269
Sample133	0.979964	0.81222	0.901067	0.901395	1.05441	0.984731	0.892935	0.734904	0.92861	0.986752	0.862946	0.883804	0.753464	0.945454	0.934842	0.953071	0.563981	0.69185	0.966569	0.893266	0.984766	1.00922	0.87973	0.931753	0.372248	0.808294	0.870825	0.794698	0.773611	0.701979	0.894744	0.956061	1.0189	0.907663	0.742732	0.762837	0.981352	0.796335	0.773314	0.990822	0.4547	0.936692	0.999173	0.724378	0.747043	0.841746	0.974371	0.859192	0.960392
Sample134	1.05128	0.923582	0.978055	0.981242	1.13515	0.978108	0.718228	0.846599	1.0154	1.05902	1.00492	0.948627	0.860037	1.01713	1.01881	0.95793	0.717001	0.86508	0.967652	0.94441	0.98461	1.07067	0.860454	0.973548	0.737657	0.948221	0.997073	0.942722	0.928879	0.905043	0.968805	1.01045	0.926334	1.01148	0.940588	0.905517	1.04714	0.883122	1.09664	0.99738	0.891953	0.975782	1.01393	0.900718	0.728202	0.735574	1.01974	0.940825	0.978939
Sample135	0.986499	0.893192	0.978989	0.957843	0.948464	0.992992	1.00918	0.841537	1.01588	1.05796	1.0595	0.962737	0.794851	1.00408	0.994969	1.01013	0.857032	0.854351	0.988686	0.980913	0.981459	1.04629	0.824677	0.987221	0.587604	0.970778	1.02161	0.900811	0.959558	0.870239	0.976972	1.01641	1.34352	1.02969	0.938569	0.895485	1.03243	0.951121	0.623086	1.01131	2.32775	0.976757	1.0513	0.867776	0.727092	0.883578	1.01114	0.934531	0.94953
Sample136	1.02449	0.947976	0.971405	0.95882	1.04759	1.00831	0.778436	0.846356	1.04849	1.03085	1.04684	0.969241	0.837179	1.03354	1.00092	0.988833	0.819628	0.852631	0.975863	0.970159	1.00543	1.01452	0.832815	0.978321	0.597428	0.935197	1.01674	0.892532	0.972519	0.908397	0.98298	1.00513	1.15328	1.02718	0.924274	0.888605	0.972191	0.944923	1.28143	1.03878	1.33274	0.977067	1.04092	0.881991	0.815275	0.876694	1.02987	0.919934	0.994142
Sample137	0.953617	0.800604	0.883675	0.869657	1.0073	0.957641	0.756872	0.726014	0.947733	1.04531	0.898028	0.901524	0.782275	0.93669	0.933502	0.906953	0.518689	0.686554	0.972095	0.897657	0.969711	0.976575	0.876991	0.947168	0.472383	0.831915	0.876215	0.805442	0.827771	0.751914	0.913864	0.955516	0.797317	0.900959	0.724887	0.768105	0.961326	0.807775	1.2613	1.00496	1.14984	0.919688	0.991349	0.713513	0.784429	0.828805	0.972249	0.870214	0.963391
Sample138	1.06405	0.841515	0.95281	0.91787	1.07175	0.994207	0.688837	0.813727	1.01064	1.01152	0.99792	0.949054	0.864768	1.00152	0.973159	0.974736	0.688143	0.763053	0.956143	0.931231	1.00968	1.08999	0.831555	0.970372	0.474691	0.926219	0.993748	0.916361	0.856136	0.843422	0.973435	0.992596	0.984813	1.00177	0.898113	0.869085	0.992145	0.935377	0.84068	1.04463	0.912346	0.961499	1.0218	0.824821	0.82612	0.799141	1.01817	0.940983	0.967482
Sample139	1.07874	1.01369	0.997067	0.959358	1.20826	0.994545	0.70678	0.818634	1.04035	1.07751	0.991457	0.964985	0.625179	1.03487	1.00147	0.97516	0.792248	0.829795	0.99516	0.958007	0.97879	1.02276	0.921961	0.979844	0.529852	0.959585	1.03515	0.947937	0.875906	0.807922	0.968663	1.01463	0.995802	1.02702	0.909923	0.922096	0.999756	0.938034	1.45289	1.02646	1.187	0.993144	1.02081	0.87936	0.778318	0.961603	1.02225	0.951463	1.00085
Sample140	0.9854	0.869953	0.916636	0.93622	1.08836	0.972086	0.759118	0.793426	1.00537	1.03832	0.976229	0.920062	0.784555	0.984934	0.980205	0.95658	0.681231	0.78364	0.981232	0.955382	1.01426	1.01546	0.881148	0.992711	0.477424	0.911813	1.0025	0.825359	0.87583	0.845584	0.97232	0.993804	0.887106	0.962081	0.864574	0.847705	1.02473	0.872499	1.15819	1.0363	0.988396	0.948643	1.01017	0.824042	0.7612	0.756115	0.999164	0.922775	0.971813
Sample141	0.950333	0.840252	0.897316	0.887005	0.929334	0.975506	0.684431	0.751838	0.945772	1.05427	0.894079	0.916596	0.746267	0.958036	0.965984	0.932189	0.584877	0.69262	0.985776	0.897926	0.974916	0.949816	0.841489	0.97088	0.498654	0.836212	0.904474	0.793174	0.763147	0.741499	0.918213	0.96634	1.01039	0.918617	0.744428	0.797332	1.01827	0.797651	0.613088	1.02656	0.86541	0.929213	0.999314	0.72272	0.803186	0.828679	0.966155	0.89176	0.948438
Sample142	0.984918	0.870175	0.938143	0.920884	0.898752	1.00002	0.701803	0.781685	0.966405	1.03791	0.948659	0.929572	0.714023	0.957833	0.971497	0.950661	0.554985	0.731508	0.986272	0.917456	0.99223	0.989288	0.905951	0.953709	0.581062	0.882204	0.944963	0.799641	0.793364	0.816198	0.957357	0.997737	1.35839	0.957059	0.809079	0.824906	0.987149	0.863745	1.15412	1.00926	1.45314	0.940503	0.982604	0.773996	0.740366	0.879197	0.987074	0.901656	0.959364
Sample143	0.988489	0.833462	0.894073	0.908659	1.06302	0.966028	0.803359	0.755018	0.96103	1.01644	0.869753	0.907864	0.719666	0.931581	0.950062	0.923525	0.541743	0.679602	0.977584	0.888558	0.991596	0.964473	0.830683	0.960256	0.297905	0.826258	0.900475	0.787597	0.770653	0.773608	0.928778	0.967673	0.875828	0.923858	0.74158	0.779196	0.996241	0.79178	1.00965	1.01286	0.339435	0.927213	0.990985	0.743356	0.756656	0.748918	0.945365	0.900701	0.940014
Sample144	0.995226	0.891366	0.95949	0.912677	1.14342	0.998901	0.859881	0.816093	1.01849	1.05833	1.08902	0.945683	0.782317	1.01481	1.01107	0.966643	0.7618	0.79772	0.975074	0.935327	0.977815	1.00887	0.919774	0.967999	0.695375	0.941694	1.01807	0.907657	0.880005	0.830211	0.970389	1.0038	1.20098	0.997533	0.896313	0.90711	0.954867	0.893498	1.1081	1.00419	0.745974	0.936967	1.01039	0.809656	0.760766	0.843469	1.00656	0.951514	0.993009
Sample145	0.984164	0.845051	0.906896	0.868371	0.982915	0.968809	0.746123	0.776575	0.923607	1.04649	0.927161	0.916212	0.744871	0.948692	0.953765	0.922251	0.631611	0.671485	0.961204	0.877815	0.985058	0.983792	0.859157	0.92969	0.305683	0.876168	0.93079	0.780946	0.85295	0.783499	0.932479	0.972669	1.16476	0.926263	0.774013	0.796314	1.01723	0.792107	1.28412	1.00264	0.645849	0.924716	1.01189	0.725486	0.753048	0.730834	0.960548	0.884114	0.941384
Sample146	0.947462	0.841727	0.889137	0.908223	1.02505	0.967423	0.745522	0.790131	0.918541	1.0633	0.874456	0.905016	0.661891	0.930976	0.956779	0.916662	0.638534	0.695245	0.975739	0.87859	0.991655	0.984489	0.824829	0.958918	0.349464	0.834072	0.902539	0.839229	0.814582	0.763404	0.909103	0.942721	0.995344	0.897123	0.756489	0.768734	0.939706	0.813383	1.02602	1.02552	1.27135	0.953094	0.990279	0.734729	0.849925	0.943768	0.962934	0.862158	0.943649
Sample147	0.954346	0.846067	0.912198	0.856504	0.958584	0.963167	0.640429	0.754746	0.946043	1.06385	0.909793	0.912664	0.696104	0.952246	0.956834	0.950936	0.60586	0.680382	0.979932	0.897616	0.989287	0.969525	0.849724	0.964346	0.46267	0.830418	0.88908	0.745793	0.83882	0.784332	0.921129	0.984015	1.1212	0.910716	0.76516	0.763059	0.965184	0.814081	1.03549	1.00619	0.703831	0.926501	1.00221	0.721195	0.804487	0.823545	0.982678	0.874102	0.957223
Sample148	0.990675	0.88272	0.906653	0.905593	0.994429	0.986132	0.800186	0.761824	0.960869	1.06718	0.918163	0.896038	0.725193	0.959988	0.963969	0.940373	0.632072	0.717554	0.975391	0.912331	1.01188	1.00262	0.812462	0.951856	0.412391	0.830154	0.907449	0.763941	0.865663	0.792746	0.934394	0.961235	0.899063	0.947214	0.783023	0.791693	0.942775	0.842691	1.16936	1.01055	0.503273	0.918081	0.998989	0.747607	0.799357	0.795773	0.987986	0.909363	0.969934
Sample149	0.990178	0.866399	0.887267	0.898013	0.945921	1.01121	0.64611	0.783849	0.943808	1.02108	0.874606	0.91625	0.708382	0.963221	0.984591	0.924221	0.598899	0.684801	0.973321	0.903802	0.987007	0.973379	0.798629	0.952474	0.362811	0.865312	0.900424	0.808339	0.810407	0.799039	0.908591	0.95708	0.768754	0.897032	0.735623	0.756473	1.02828	0.80854	0.874434	0.998533	0.680828	0.932439	0.996865	0.736725	0.763681	0.719817	0.958883	0.884729	0.958541
Sample150	0.982976	0.791064	0.897588	0.863018	1.06449	0.983669	0.67541	0.77401	0.932521	1.02571	0.90716	0.886702	0.703058	0.94471	0.957568	0.940844	0.557924	0.662944	0.969198	0.866184	0.975212	1.00631	0.844604	0.950741	0.295935	0.827432	0.888178	0.794574	0.82379	0.731287	0.907373	0.972117	1.2125	0.894246	0.763235	0.759717	0.975132	0.798402	1.36498	1.00413	0.677775	0.92466	0.98424	0.716649	0.730242	0.905674	0.961457	0.90013	0.979048
Sample151	0.961923	0.849263	0.902967	0.87195	0.903493	0.984796	0.770447	0.794253	0.929403	1.02104	0.882062	0.906374	0.736147	0.946104	0.961484	0.925229	0.569517	0.697088	0.976925	0.894904	0.967949	0.946532	0.818427	0.956806	0.345838	0.841642	0.894794	0.810555	0.786084	0.714246	0.899192	0.952723	1.05338	0.906473	0.775594	0.779907	0.961431	0.824201	1.15255	0.99004	0.922999	0.933275	0.996958	0.753849	0.752536	0.835093	0.950037	0.851981	0.961112
Sample152	0.957827	0.861899	0.904518	0.877749	0.977547	0.985991	0.628311	0.765037	0.942515	1.01936	0.858098	0.896574	0.662651	0.948501	0.9568	0.934943	0.591252	0.671697	0.968119	0.882519	0.975081	0.989109	0.849847	0.962065	0.507125	0.825156	0.883675	0.766223	0.796794	0.753247	0.908575	0.947229	1.03563	0.918978	0.754556	0.777921	0.966701	0.790811	0.977069	1.0099	0.980224	0.937803	1.00062	0.711244	0.795876	0.856826	0.953724	0.897252	0.962679
Sample153	0.952627	0.865666	0.884787	0.894175	0.873589	0.972083	0.704077	0.718721	0.948905	1.04302	0.844988	0.900953	0.793876	0.946164	0.952103	0.924914	0.552011	0.664121	0.971896	0.886863	0.992426	0.946826	0.809947	0.954312	0.460334	0.80232	0.861289	0.776582	0.769355	0.767948	0.890267	0.943801	0.957381	0.908385	0.744228	0.761414	0.984447	0.804746	1.30321	0.985496	0.679023	0.93865	1.00181	0.714911	0.775532	0.775323	0.973309	0.877509	0.969736
Sample154	0.965051	0.805292	0.872642	0.88046	1.17307	0.978897	0.749538	0.743782	0.924324	1.00247	0.865374	0.881939	0.739291	0.894615	0.950308	0.929377	0.588444	0.647737	0.975207	0.874274	0.963982	0.963745	0.876377	0.928648	0.343171	0.805476	0.872345	0.79977	0.75744	0.752103	0.893296	0.956499	0.840313	0.873741	0.704858	0.750999	0.964666	0.760103	1.14341	0.997498	0.961962	0.914439	1.00566	0.658715	0.844253	0.850378	0.951471	0.884883	0.973839
Sample155	0.968318	0.838015	0.915748	0.888186	0.944129	0.976716	0.714372	0.767722	0.951828	1.03819	0.859029	0.882659	0.718499	0.957514	0.956937	0.922547	0.590921	0.683125	0.974879	0.912574	0.975934	0.962736	0.834941	0.945575	0.220597	0.828656	0.889635	0.757148	0.774928	0.756197	0.914654	0.965808	0.939459	0.925403	0.759228	0.756152	0.991754	0.813407	0.752778	1.01044	1.01509	0.933039	1.00468	0.741613	0.795271	0.791774	0.959451	0.888275	0.946796
Sample156	0.972886	0.821585	0.878827	0.89527	1.00524	0.973306	0.606473	0.762514	0.938389	1.01581	0.865138	0.900837	0.655488	0.918579	0.961	0.921373	0.552094	0.684247	0.98298	0.887729	0.990903	0.940118	0.848848	0.953531	0.202732	0.829762	0.884075	0.723333	0.823456	0.750994	0.915558	0.95885	1.01943	0.916559	0.728526	0.75729	1.04376	0.792086	0.953191	0.998404	1.38399	0.926299	1.00738	0.723552	0.76014	0.981589	0.948582	0.891059	0.963902
Sample157	0.949474	0.766683	0.908609	0.897154	1.0305	0.980038	0.663738	0.781941	0.939669	1.01277	0.911113	0.913148	0.702508	0.941279	0.944187	0.917428	0.625418	0.695238	0.962986	0.893667	0.981272	0.988632	0.799895	0.955567	0.420686	0.85505	0.903563	0.833035	0.851641	0.757223	0.902211	0.957342	0.556373	0.905142	0.775436	0.784328	0.955874	0.818595	1.17842	1.00068	0.243281	0.925151	0.997584	0.729499	0.791559	0.849835	0.969266	0.897982	0.95053
Sample158	0.957353	0.868177	0.907804	0.932859	0.98165	0.988928	0.847939	0.792114	0.944656	1.05556	0.925289	0.919114	0.756355	0.953672	0.9458	0.92006	0.665598	0.69688	0.973831	0.893249	0.983787	1.03497	0.875402	0.957182	0.371671	0.87349	0.916361	0.848808	0.794105	0.813374	0.943287	0.963238	0.982033	0.943024	0.834877	0.799987	1.00624	0.8361	0.874601	1.01099	0.950247	0.945537	0.997494	0.732184	0.762088	0.861661	0.945766	0.908791	0.960189
Sample159	0.97656	0.764776	0.894618	0.862288	1.05547	0.966282	0.848459	0.711143	0.928723	0.987026	0.859266	0.887211	0.705026	0.925728	0.947205	0.92665	0.516074	0.643396	0.990398	0.902846	0.986722	0.995245	0.8423	0.962449	0.245189	0.799473	0.865144	0.786427	0.775472	0.729466	0.918837	0.971603	1.02071	0.917557	0.71969	0.747606	1.03719	0.773835	1.02238	1.01204	0.638208	0.909745	0.964425	0.658294	0.747773	0.875568	0.973931	0.880334	0.963067
Sample160	0.947023	0.800712	0.871411	0.878877	0.979916	0.973252	0.644769	0.715826	0.932185	1.02299	0.858124	0.870715	0.691293	0.921017	0.955276	0.919222	0.530455	0.642391	0.964396	0.859582	0.98537	0.988598	0.845481	0.940959	0.259261	0.809343	0.862509	0.75111	0.762325	0.731428	0.904731	0.933172	0.879725	0.891862	0.707367	0.753952	0.996071	0.775287	0.801158	1.00388	0.799736	0.932644	0.994309	0.684093	0.797331	0.900627	0.946027	0.877893	0.951496
Sample161	0.940433	0.807821	0.874937	0.862583	1.03401	0.981707	0.823847	0.780479	0.926064	1.03826	0.88703	0.90803	0.787179	0.924457	0.958474	0.92727	0.483324	0.661838	0.970416	0.88846	0.987893	0.949616	0.903509	0.970971	0.34128	0.844984	0.894022	0.775667	0.806837	0.754959	0.917717	0.953276	0.870283	0.922479	0.753676	0.777976	0.979114	0.802463	1.09196	1.00745	0.842139	0.909551	0.992863	0.739417	0.876882	0.854583	0.965474	0.877231	0.94213
Sample162	0.929999	0.840105	0.886588	0.902924	0.971354	0.989552	0.957617	0.760298	0.919095	1.0203	0.860365	0.928884	0.701075	0.945731	0.967027	0.915246	0.595639	0.668607	0.986135	0.894525	0.957357	0.953843	0.928614	0.970827	0.366521	0.8236	0.888002	0.79363	0.864674	0.81903	0.889839	0.952318	0.965351	0.905936	0.727071	0.779535	0.994382	0.794038	1.04321	0.987789	0.59372	0.921438	0.99072	0.746902	0.906405	0.942239	0.942425	0.874456	0.945789
Sample163	0.968198	0.801103	0.886997	0.898859	1.06364	0.978655	0.836939	0.756413	0.928037	1.00885	0.839507	0.89865	0.672471	0.934502	0.963515	0.91948	0.537064	0.688791	0.981249	0.887877	0.97025	0.950827	0.874372	0.945994	0.24212	0.810863	0.881412	0.793829	0.727691	0.744648	0.912241	0.956901	0.860241	0.907573	0.740347	0.767425	1.01931	0.784157	1.38628	1.00854	0.541363	0.930999	1.00117	0.711774	0.762842	0.858476	0.951679	0.882287	0.962336
Sample164	0.979456	0.787997	0.879859	0.883207	0.996241	0.969959	0.822169	0.738624	0.930136	1.04677	0.874941	0.894275	0.689869	0.94269	0.956977	0.909874	0.529104	0.657686	0.964733	0.8863	0.989894	0.967811	0.812376	0.957272	0.323569	0.814559	0.891197	0.738464	0.749561	0.7435	0.903396	0.939067	1.07605	0.913172	0.726451	0.750605	0.974454	0.796182	0.776407	1.00818	0.909283	0.920145	0.99155	0.701282	0.773243	0.798104	0.956323	0.877857	0.960724
Sample165	0.946984	0.764541	0.890017	0.892054	0.886225	0.984998	0.721982	0.74389	0.925906	1.03947	0.872605	0.891878	0.68315	0.9548	0.965898	0.928005	0.500809	0.654226	0.991503	0.886617	0.97842	0.982696	0.835142	0.963093	0.400798	0.83295	0.889425	0.771429	0.71338	0.764116	0.911053	0.954943	0.98467	0.92031	0.748231	0.761447	1.00714	0.790725	0.928675	1.01307	0.834841	0.924499	0.996631	0.706349	0.804684	0.85499	0.953323	0.895154	0.964497
Sample166	0.972339	0.790713	0.88896	0.869279	1.02319	0.992506	0.654233	0.738325	0.951817	1.0382	0.862205	0.897019	0.694155	0.953272	0.985163	0.927734	0.594215	0.686116	0.986887	0.903506	0.997738	0.961492	0.80814	0.961389	0.331623	0.831583	0.880634	0.795604	0.773408	0.795858	0.902845	0.949769	0.974363	0.917259	0.746111	0.768732	0.965721	0.811563	0.682895	1.01889	0.95118	0.929274	0.987039	0.739532	0.764842	0.82138	0.961779	0.88186	0.969949
Sample167	0.994444	0.828727	0.884503	0.834643	1.05987	0.978416	0.748166	0.727467	0.93315	1.06371	0.857819	0.888523	0.67801	0.919473	0.962955	0.923294	0.527099	0.640045	0.962725	0.878683	0.972853	0.957346	0.823836	0.943229	0.250435	0.809867	0.875054	0.746352	0.772543	0.729031	0.910699	0.953904	0.910537	0.914385	0.707092	0.739429	0.974895	0.78167	0.793695	0.99375	0.61821	0.924345	0.992114	0.688942	0.705387	0.73802	0.974761	0.880161	0.968974
Sample168	0.951839	0.771618	0.901836	0.94389	0.963065	0.98685	0.724113	0.770022	0.922533	1.02206	0.862741	0.907936	0.657329	0.949811	0.961145	0.918922	0.549023	0.693818	0.972362	0.908024	0.963334	0.940261	0.84225	0.924407	0.277911	0.833715	0.876053	0.826243	0.803242	0.744719	0.923815	0.969336	0.884387	0.925368	0.740191	0.775143	0.97975	0.811527	0.925714	1.01847	0.549522	0.930036	1.00009	0.765794	0.731817	0.778622	0.969431	0.870899	0.943682
Sample169	0.982901	0.810094	0.896983	0.875619	0.893213	1.00167	0.870783	0.749329	0.916965	1.05328	0.857057	0.901589	0.66504	0.949455	0.956767	0.918403	0.577163	0.682784	0.952276	0.883123	0.984853	1.00125	0.815076	0.937089	0.259591	0.81957	0.877523	0.78693	0.761022	0.783504	0.903689	0.964565	1.20677	0.906101	0.708499	0.766829	1.01162	0.791646	0.988938	1.01032	0.559129	0.909894	0.97883	0.71043	0.763426	0.689897	0.954482	0.903835	0.957236
Sample170	0.969871	0.842835	0.922266	0.871469	0.87405	0.99509	0.710098	0.748609	0.958202	1.00315	0.902236	0.881617	0.717021	0.941593	0.954427	0.924658	0.66435	0.706283	0.934916	0.890799	0.991306	0.998156	0.829196	0.939343	0.510159	0.836884	0.892007	0.774723	0.836829	0.816726	0.895001	0.954233	1.06371	0.921195	0.779808	0.765816	0.980682	0.816558	0.930881	1.00142	0.442432	0.922722	1.0202	0.714241	0.799742	0.854088	0.967233	0.890092	0.974647
Sample171	0.979848	0.841836	0.894179	0.910449	1.09422	0.970957	0.693834	0.753075	0.947491	1.02276	0.873098	0.921248	0.762323	0.958441	0.961299	0.931205	0.544352	0.682855	0.977715	0.89452	0.982691	0.943602	0.827642	0.96711	0.350374	0.829661	0.873326	0.78528	0.721648	0.753205	0.909981	0.952861	1.05853	0.903436	0.734926	0.761484	1.02789	0.809595	1.2944	0.990562	0.644547	0.945618	1.00149	0.726654	0.708757	0.818236	0.961613	0.89157	0.969671
Sample172	0.974667	0.817107	0.902703	0.89566	0.936649	0.995814	0.645732	0.768129	0.935335	1.06998	0.872101	0.900407	0.678305	0.946985	0.95667	0.91628	0.602963	0.678398	0.972482	0.886028	0.962345	1.01515	0.804089	0.960401	0.488891	0.832543	0.887382	0.785347	0.778727	0.761531	0.89033	0.947424	0.906438	0.919349	0.751322	0.760799	1.0079	0.795016	1.18891	0.998751	0.441805	0.926749	0.991241	0.74361	0.796011	0.767971	0.964179	0.899561	0.96111
Sample173	0.953341	0.890064	0.911429	0.88255	1.09937	0.979195	0.691112	0.780488	0.944467	1.00658	0.882188	0.921409	0.730163	0.940495	0.95298	0.932331	0.62922	0.701654	0.983787	0.90359	0.997504	0.950345	0.849629	0.956119	0.329617	0.831662	0.894833	0.775036	0.824589	0.750945	0.912014	0.950565	1.05006	0.933784	0.769708	0.787876	0.98984	0.814062	0.70761	0.995604	0.9686	0.95508	0.985044	0.720603	0.748732	0.864273	0.956383	0.89193	0.931642
Sample174	0.970689	0.828201	0.892875	0.878976	1.04111	0.978526	0.77331	0.728963	0.923468	1.00467	0.849817	0.897328	0.72676	0.936413	0.956984	0.929331	0.525902	0.639892	0.959578	0.873643	0.978449	0.942503	0.819461	0.952202	0.225835	0.798901	0.881835	0.784093	0.778631	0.724532	0.905594	0.945201	0.91054	0.897632	0.725742	0.767716	1.00626	0.793063	0.957583	1.00209	1.03303	0.926436	1.00301	0.683567	0.803913	0.756742	0.958769	0.91475	0.965405
Sample175	0.96079	0.786781	0.891297	0.899606	1.09947	0.972628	0.714802	0.715199	0.922986	1.03899	0.832499	0.89667	0.652558	0.945856	0.976145	0.927246	0.539042	0.63611	0.980227	0.872483	0.986241	1.00227	0.840347	0.960587	0.246448	0.808298	0.872092	0.809881	0.771285	0.75361	0.908325	0.959006	1.05806	0.905802	0.699707	0.755362	1.02367	0.760064	0.970608	1.01283	0.870647	0.911668	1.01233	0.688204	0.751013	0.87554	0.972783	0.903869	0.955448
Sample176	0.966361	0.820677	0.915265	0.899407	0.94656	0.97804	0.832773	0.784205	0.930531	1.04908	0.889507	0.916924	0.715758	0.958593	0.971307	0.928155	0.537108	0.676512	0.958151	0.925982	0.994573	0.984551	0.836909	0.951584	0.236051	0.860144	0.929572	0.771582	0.785668	0.78019	0.945133	0.97472	1.00661	0.945107	0.775198	0.785149	0.978817	0.823325	1.31553	1.00573	0.650798	0.940016	0.973146	0.719008	0.7536	0.925666	0.939067	0.87789	0.949819
Sample177	0.963979	0.779361	0.900199	0.913371	0.926925	0.978723	0.735051	0.768084	0.925229	0.991418	0.881231	0.922065	0.736808	0.945062	0.954528	0.915563	0.464836	0.684231	0.963687	0.893622	0.974992	0.939442	0.863752	0.953716	0.251651	0.83817	0.866399	0.751179	0.770599	0.714634	0.909219	0.950289	0.85471	0.904237	0.730316	0.743446	0.996711	0.811496	1.21279	0.989132	1.1481	0.926582	0.998057	0.767508	0.77502	0.977632	0.968146	0.87862	0.948698
Sample178	1.01159	0.869945	0.883928	0.897527	0.967222	0.985624	0.864999	0.768394	0.930744	1.01998	0.898172	0.882201	0.706375	0.946	0.960093	0.931151	0.573896	0.663703	0.983708	0.886691	0.990748	1.01167	0.848099	0.961389	0.462428	0.823065	0.87771	0.793881	0.789191	0.774811	0.932047	0.964791	1.02387	0.921048	0.735598	0.774586	0.986202	0.797058	1.14031	1.00897	0.531002	0.934012	0.991521	0.681576	0.786706	0.771578	0.963766	0.890568	0.962153
Sample179	1.00031	0.856707	0.888579	0.918056	1.02223	0.991035	0.754782	0.758909	0.935609	1.03341	0.902553	0.916051	0.660877	0.946048	0.961971	0.9242	0.586254	0.680388	0.968531	0.902106	0.990259	0.996878	0.879536	0.954921	0.487937	0.84383	0.900278	0.809356	0.784916	0.764082	0.929048	0.965723	0.970038	0.907971	0.740109	0.761767	1.00218	0.795426	0.880982	1.00004	0.74393	0.91779	0.995089	0.734661	0.836783	0.959757	0.968169	0.86911	0.969702
Sample180	0.979099	0.837238	0.903535	0.907155	0.882943	0.975878	0.720684	0.749134	0.940223	1.06309	0.906311	0.899004	0.746258	0.937118	0.956361	0.939932	0.598574	0.660648	0.969958	0.884246	0.985114	0.947094	0.846613	0.945958	0.336914	0.827287	0.884883	0.780024	0.774994	0.804747	0.90114	0.955718	0.856854	0.914302	0.752481	0.766907	0.967802	0.810275	1.06672	0.999508	0.420982	0.91717	1.00666	0.705141	0.779115	0.784826	0.959236	0.888974	0.962627
Sample181	0.983549	0.780473	0.89629	0.897219	0.985198	0.994646	0.673288	0.75503	0.934406	1.03087	0.823977	0.907939	0.680457	0.951497	0.964178	0.937482	0.623279	0.699683	0.974143	0.885699	0.956315	0.955599	0.858442	0.961298	0.363772	0.848971	0.904565	0.723703	0.761289	0.769334	0.931512	0.958428	0.69705	0.921574	0.743286	0.761472	0.938899	0.802512	0.846457	1.01765	0.861476	0.938402	0.992804	0.712053	0.835231	0.867055	0.991083	0.891086	0.961795
Sample182	0.979362	0.794668	0.898318	0.878305	0.950786	0.976058	0.786891	0.739918	0.935916	1.06732	0.875435	0.913567	0.720459	0.950535	0.975613	0.934786	0.524059	0.671476	0.965431	0.885711	0.984923	0.958041	0.804961	0.930652	0.321082	0.834981	0.899273	0.782341	0.757785	0.761005	0.90352	0.953517	0.803102	0.918665	0.753527	0.757352	0.986342	0.801327	0.96709	0.986379	0.827458	0.934073	0.987758	0.7085	0.761949	0.830085	0.980683	0.883959	0.965062
Sample183	0.979676	0.834365	0.9208	0.902326	0.833935	1.00014	0.727943	0.788699	0.964725	1.00944	0.985658	0.922949	0.781331	0.968923	0.968155	0.953592	0.650587	0.738635	0.972007	0.912796	0.988421	0.994466	0.861591	0.952402	0.444789	0.865153	0.905232	0.762007	0.842605	0.750766	0.92205	0.964452	1.22874	0.935252	0.804563	0.795021	0.988768	0.840844	0.936393	0.997413	0.33912	0.945441	0.993087	0.764627	0.840726	0.800081	0.97611	0.912167	0.938562
Sample184	0.981496	0.843293	0.916282	0.907601	0.79915	0.973259	0.792173	0.785178	0.955507	1.04658	0.906789	0.907552	0.665265	0.969821	0.967275	0.924896	0.592846	0.68238	0.965112	0.899358	0.985645	0.970746	0.84326	0.95595	0.350774	0.863961	0.892735	0.819528	0.799997	0.794342	0.910964	0.941631	0.89803	0.92808	0.778749	0.760135	0.945212	0.828694	0.5534	1.0056	0.472129	0.930435	0.989188	0.71307	0.722256	0.806092	0.945587	0.880858	0.970125
Sample185	1.00388	0.847696	0.891813	0.876242	1.03883	0.977061	0.671721	0.736014	0.939945	0.998273	0.879368	0.902774	0.700018	0.944991	0.964367	0.914275	0.6212	0.648511	0.969947	0.886618	0.976814	0.990037	0.882942	0.947347	0.307671	0.826961	0.873465	0.701721	0.737885	0.764047	0.905546	0.951661	1.14428	0.891374	0.728681	0.762251	1.00328	0.793901	0.639009	1.01064	0.508142	0.90938	0.992348	0.696079	0.834799	0.962525	0.988531	0.882527	0.948483
Sample186	0.971273	0.808381	0.916395	0.902357	1.13309	0.973923	0.634205	0.748202	0.939991	1.06908	0.857537	0.920093	0.680378	0.950058	0.974151	0.928598	0.516313	0.656884	0.963934	0.890611	0.985065	0.932616	0.82179	0.946911	0.331216	0.839737	0.894012	0.7422	0.756284	0.771394	0.914067	0.945398	1.08796	0.930775	0.747618	0.76738	0.973196	0.809395	0.926166	1.01544	0.364279	0.900585	1.00472	0.715553	0.703384	0.82024	0.952113	0.892248	0.958642
Sample187	0.998719	0.841237	0.891983	0.888073	0.985566	0.998787	0.635028	0.740967	0.938759	1.07475	0.832032	0.913411	0.599144	0.934477	0.964236	0.946907	0.607714	0.697199	0.982271	0.892655	0.975405	0.928443	0.824115	0.956255	0.287521	0.855905	0.892003	0.795291	0.732161	0.77258	0.901414	0.956313	1.09155	0.89732	0.718487	0.751763	1.02163	0.817198	1.02396	1.00226	0.614534	0.929586	0.997238	0.734031	0.824715	0.814115	0.972968	0.889756	0.969545
Sample188	0.979413	0.804928	0.892989	0.884033	0.848091	0.973133	0.70047	0.757883	0.943281	1.02583	0.887575	0.909032	0.757984	0.939051	0.951777	0.938277	0.54015	0.678418	0.985044	0.89338	0.972069	0.946703	0.83518	0.94959	0.431842	0.826018	0.889225	0.761011	0.776688	0.770767	0.915208	0.968105	1.08759	0.913245	0.749544	0.791733	1.00622	0.805155	1.02769	0.988408	1.03264	0.947075	0.994105	0.72094	0.774066	0.895842	0.974843	0.864733	0.941064
Sample189	0.951099	0.847469	0.916935	0.879579	0.896832	0.984544	0.699688	0.754147	0.925646	1.01148	0.868025	0.913395	0.758955	0.969708	0.985353	0.929537	0.63184	0.683751	0.976802	0.901463	0.978794	0.968657	0.807653	0.954007	0.444166	0.819486	0.898193	0.818558	0.804733	0.777235	0.920054	0.959108	0.964745	0.903732	0.76582	0.790999	0.921805	0.81727	1.6579	1.01888	0.714763	0.932399	0.988179	0.720107	0.799574	0.947432	0.979724	0.905056	0.97188
Sample190	0.980222	0.849317	0.907305	0.921547	0.942324	0.989459	0.612731	0.75098	0.937732	1.01424	0.914208	0.914935	0.715581	0.936482	0.984763	0.948426	0.62349	0.706052	0.983293	0.899397	0.995122	0.961384	0.782872	0.956182	0.559473	0.859749	0.924294	0.796843	0.831553	0.777361	0.917746	0.98134	1.02886	0.942763	0.776784	0.791338	0.94198	0.808784	1.20645	0.996224	0.83724	0.953619	0.995418	0.697853	0.783982	0.953805	0.976222	0.931995	0.966347
Sample191	0.985835	0.829295	0.899061	0.912038	1.19398	0.983922	0.758955	0.764058	0.933294	1.05169	0.885215	0.907056	0.713938	0.945928	0.964406	0.918701	0.559568	0.661861	0.968656	0.892445	0.985392	0.980904	0.803339	0.95044	0.22177	0.833368	0.892969	0.750348	0.740502	0.810041	0.925939	0.951613	0.943458	0.916656	0.738504	0.759898	1.00642	0.805123	1.30849	0.997627	0.632615	0.916443	0.989518	0.701992	0.841191	0.887394	0.958514	0.873304	0.94735
Sample192	0.945658	0.80984	0.895624	0.864979	0.910674	0.962572	0.664804	0.71946	0.94495	1.04549	0.874783	0.908804	0.644023	0.946537	0.964449	0.916388	0.583466	0.667225	0.976511	0.879512	0.981319	0.968496	0.813952	0.940894	0.314397	0.810972	0.873013	0.788419	0.741124	0.759125	0.899966	0.959509	1.05557	0.912511	0.739029	0.755285	1.03995	0.791629	1.10837	0.993156	0.852685	0.937471	0.999901	0.715522	0.775017	0.725473	0.968597	0.888585	0.967993
Sample193	0.984522	0.814289	0.897183	0.894283	1.00161	0.975463	0.677889	0.751009	0.951869	1.06682	0.842819	0.899646	0.612739	0.949954	0.97529	0.944868	0.58499	0.690092	0.971991	0.894877	0.988276	0.942015	0.839671	0.947213	0.328898	0.833996	0.896331	0.78398	0.818867	0.799104	0.916401	0.981603	1.05152	0.911536	0.748232	0.764249	0.98604	0.817274	1.42576	1.00655	0.831788	0.926513	0.9932	0.72819	0.723965	0.804121	0.987764	0.876363	0.941699
Sample194	0.987009	0.818486	0.908543	0.893567	0.92636	0.996848	0.703672	0.756919	0.926542	1.00499	0.842727	0.893149	0.729849	0.940044	0.973372	0.923719	0.573688	0.679548	0.969033	0.896144	1.00022	0.981188	0.838627	0.943035	0.462609	0.844551	0.89345	0.779665	0.796654	0.795971	0.923678	0.964425	0.778901	0.915353	0.742516	0.763094	0.975786	0.810972	1.61557	1.00711	0.875544	0.9181	0.986205	0.724894	0.79273	0.936874	0.959353	0.870374	0.948375
Sample195	0.962867	0.818699	0.896774	0.894356	0.907124	0.975007	0.663324	0.717595	0.934256	1.04295	0.889083	0.904241	0.667375	0.946995	0.955758	0.943215	0.563072	0.671546	0.972162	0.893999	0.978595	0.974924	0.774718	0.955878	0.227749	0.801696	0.873345	0.72771	0.767308	0.775611	0.905503	0.942068	0.901567	0.922021	0.712227	0.772266	1.02679	0.797341	0.965624	0.994892	0.923617	0.919571	0.977515	0.687803	0.764454	0.812818	0.972269	0.902181	0.954095
Sample196	0.977363	0.81583	0.918388	0.919489	1.00892	0.965686	0.74622	0.789316	0.930455	1.02732	0.862542	0.916837	0.67147	0.966741	0.959803	0.942617	0.592652	0.692529	0.975305	0.901251	0.97339	0.992752	0.836266	0.960127	0.327803	0.86046	0.880555	0.813836	0.845041	0.795637	0.906267	0.955942	1.00775	0.904501	0.758107	0.781763	0.966684	0.820775	0.776929	0.979183	0.485698	0.963237	1.0074	0.758208	0.80533	0.928365	0.969409	0.889008	0.986369
Sample197	0.97829	0.835139	0.904702	0.886541	1.01506	0.979154	0.607627	0.753131	0.920569	1.03699	0.842753	0.902515	0.646613	0.93397	0.963069	0.923394	0.553603	0.665799	0.981131	0.889131	0.994956	0.9601	0.821906	0.956437	0.40605	0.832574	0.888489	0.800215	0.839802	0.797958	0.913445	0.951312	0.982689	0.909117	0.754122	0.765602	0.945171	0.817963	1.28644	0.987016	0.960599	0.935592	1.02012	0.718658	0.820962	0.798671	0.969198	0.872082	0.960682
Sample198	0.978964	0.817428	0.895001	0.898302	0.934026	0.979957	0.688233	0.762704	0.955472	1.02598	0.875167	0.889424	0.7411	0.954691	0.981341	0.947603	0.571716	0.685675	0.998685	0.885923	0.982615	0.966959	0.793262	0.965688	0.281412	0.831891	0.88081	0.761249	0.763852	0.764126	0.912607	0.955018	0.886306	0.893801	0.728288	0.777663	0.957996	0.807498	0.887824	1.00234	0.72715	0.922625	0.998407	0.706126	0.755523	0.863599	0.968292	0.886995	0.957692
Sample199	0.954197	0.824655	0.886836	0.883836	0.939302	0.979657	0.611225	0.720925	0.934039	1.04024	0.858835	0.893982	0.71588	0.937936	0.9677	0.937349	0.591224	0.664226	0.96974	0.878538	0.997779	1.01719	0.843712	0.929061	0.376312	0.820036	0.881237	0.783035	0.763234	0.789311	0.919227	0.953645	1.02996	0.899957	0.728905	0.761456	0.989199	0.805354	0.884339	1.00149	0.902773	0.91109	0.979562	0.713563	0.811362	0.880429	0.970513	0.87191	0.98222
Sample200	1.00952	0.819502	0.89729	0.872415	0.938104	0.98636	0.81934	0.74626	0.942321	1.05405	0.852135	0.907432	0.684859	0.945688	0.957475	0.937566	0.54911	0.677087	0.979294	0.907203	0.987612	0.985117	0.801675	0.948318	0.480256	0.826145	0.879938	0.761904	0.812071	0.74321	0.935265	0.952306	0.747944	0.915256	0.710687	0.762702	0.976684	0.799574	0.956866	1.00662	0.990404	0.930053	0.998068	0.714707	0.829251	0.886382	0.977601	0.87944	0.962851
Sample201	0.963158	0.795854	0.8765	0.85927	1.02936	0.971187	0.771403	0.701635	0.923358	1.02158	0.832925	0.873662	0.683638	0.922592	0.959478	0.91401	0.523772	0.647454	0.969781	0.873046	0.961661	0.976223	0.877062	0.952923	0.404926	0.795492	0.868726	0.79364	0.749962	0.75975	0.921303	0.971945	1.09689	0.882604	0.700918	0.75231	0.996326	0.789134	0.757363	1.01564	0.530926	0.93022	1.00502	0.683187	0.775802	0.807993	0.960008	0.882466	0.95889
Sample202	0.974283	0.835124	0.897652	0.864189	0.906576	0.96889	0.781104	0.742073	0.95021	1.04602	0.850476	0.899397	0.704778	0.926809	0.961863	0.926364	0.600536	0.670682	0.999438	0.891954	0.991935	0.978936	0.830236	0.963304	0.293324	0.837868	0.88	0.781797	0.853457	0.777137	0.920449	0.963791	1.03795	0.897114	0.728665	0.76087	0.972087	0.79601	1.05745	0.996094	0.575968	0.916971	0.998242	0.722268	0.807319	0.835719	0.969264	0.869193	0.970802
Sample203	0.981296	0.814359	0.914816	0.876492	0.937196	0.998264	0.834481	0.752699	0.941946	1.06406	0.898184	0.915711	0.640233	0.940845	0.968175	0.933216	0.603439	0.670546	0.97687	0.89033	0.964219	0.98132	0.873182	0.951944	0.28275	0.824663	0.890105	0.787933	0.796345	0.76538	0.911378	0.955097	0.96691	0.916788	0.742079	0.77209	0.959998	0.806832	1.25343	1.00054	1.24399	0.918053	1.00162	0.694724	0.785343	0.731866	0.95032	0.880129	0.971535
Sample204	0.975933	0.82934	0.888126	0.872651	1.16731	0.957827	0.736223	0.735178	0.933109	1.0911	0.886803	0.907659	0.675713	0.938413	0.966348	0.932618	0.554035	0.668313	0.979057	0.885971	0.97231	0.945835	0.841155	0.960698	0.31681	0.848163	0.890002	0.762594	0.793923	0.756388	0.903896	0.954559	1.08919	0.920143	0.719701	0.771579	0.995192	0.791249	0.966684	1.0228	0.450936	0.933302	0.996071	0.699278	0.791644	0.856047	0.970952	0.891963	0.951852
Sample205	0.962369	0.803901	0.889564	0.900866	0.996837	0.990717	0.707518	0.744654	0.950158	1.04364	0.863343	0.914809	0.661157	0.951301	0.973482	0.925661	0.534588	0.68976	0.95312	0.889622	0.96147	0.956639	0.812883	0.954699	0.416307	0.821428	0.882159	0.781949	0.766223	0.77058	0.926295	0.977314	1.0369	0.913619	0.741308	0.780929	0.996044	0.819304	0.413668	0.985296	0.517135	0.908718	0.994879	0.731635	0.781518	0.88118	0.968944	0.8891	0.94648
Sample206	0.983385	0.773501	0.894836	0.863747	1.08871	0.99229	0.937663	0.724943	0.935436	1.06166	0.823403	0.886515	0.633859	0.947128	0.963015	0.918344	0.581301	0.668211	0.977915	0.875064	0.985725	0.977479	0.819799	0.959299	0.238486	0.845145	0.873231	0.806152	0.802937	0.798003	0.901872	0.94979	0.789938	0.894645	0.712209	0.743555	0.932341	0.771583	1.20735	0.994441	0.91023	0.939746	0.99331	0.693606	0.83631	0.837052	0.968381	0.859398	0.961153
Sample207	0.984389	0.78958	0.921288	0.918711	0.990955	0.99507	0.913617	0.788011	0.958917	1.04589	0.829915	0.945366	0.700985	0.943873	0.965076	0.947375	0.551232	0.727218	0.972511	0.895643	0.994799	0.9993	0.874377	0.957484	0.41775	0.848344	0.899087	0.773504	0.756988	0.776866	0.928171	0.960179	0.894152	0.924479	0.779065	0.784791	0.960047	0.839088	1.00781	0.987594	1.74868	0.950697	1.0076	0.752758	0.817948	0.895929	0.944416	0.897603	0.973694
Sample208	0.975172	0.803965	0.922161	0.939938	0.932281	0.986417	0.755649	0.78896	0.944319	1.05777	0.869668	0.935035	0.735114	0.956793	0.976883	0.933629	0.579613	0.700944	0.963631	0.917826	0.976881	0.953172	0.850866	0.951904	0.394588	0.866362	0.903256	0.836308	0.750722	0.753143	0.910772	0.972751	1.06519	0.906141	0.779641	0.78148	0.970661	0.851736	1.10773	0.998038	0.945856	0.944671	0.995828	0.759406	0.803135	0.855686	0.965753	0.884142	0.961617
Sample209	0.982763	0.843259	0.900496	0.88001	0.886857	0.975678	0.69312	0.738973	0.945914	0.9817	0.849343	0.896278	0.756931	0.945093	0.973325	0.925618	0.534841	0.66265	0.962153	0.89334	0.983851	0.974111	0.832685	0.940055	0.307809	0.839157	0.909073	0.78484	0.752844	0.716343	0.889668	0.944716	1.3324	0.895098	0.713725	0.75633	1.03667	0.80091	1.10576	0.9914	0.706278	0.915969	1.00075	0.721857	0.761755	0.776902	0.983096	0.874583	0.946676
Sample210	0.988351	0.794735	0.903827	0.906666	1.11336	0.982745	0.594845	0.767697	0.91735	1.05855	0.851797	0.900933	0.627483	0.945338	0.964044	0.905147	0.542044	0.696649	0.968782	0.905023	0.964706	1.02073	0.8053	0.949578	0.404499	0.830604	0.886613	0.748164	0.766933	0.740162	0.908907	0.961446	0.920277	0.91024	0.747195	0.766397	0.988243	0.801201	1.05955	0.999172	1.29302	0.916091	1.01515	0.725659	0.736721	0.892651	0.962933	0.872706	0.941026
Sample211	0.961366	0.797082	0.914803	0.881936	0.936723	0.978068	0.747434	0.77035	0.95272	1.03367	0.853116	0.888255	0.742888	0.946323	0.956303	0.931831	0.546916	0.673585	0.961079	0.887597	0.988402	1.03609	0.847757	0.949611	0.308862	0.851329	0.877669	0.816789	0.811664	0.751843	0.899953	0.963236	1.08582	0.917575	0.74901	0.759979	1.01355	0.799916	0.665888	0.999756	1.19656	0.945534	1.01474	0.706	0.798634	0.941108	0.958564	0.86718	0.955809
Sample212	0.940497	0.849154	0.905743	0.871148	0.881352	0.976286	0.823052	0.748043	0.962477	1.05881	0.892935	0.899898	0.71632	0.951477	0.984941	0.943215	0.594335	0.690498	0.976878	0.884772	0.979309	0.987698	0.804033	0.940166	0.368504	0.826863	0.896933	0.83403	0.796243	0.725844	0.929479	0.965252	0.891251	0.9252	0.743395	0.768289	0.978351	0.794345	1.37975	0.995954	0.775021	0.941998	0.993923	0.698483	0.806282	0.791395	0.962571	0.892576	0.967361
Sample213	0.982283	0.861874	0.886564	0.917659	0.949355	0.971479	0.814118	0.723565	0.961317	1.01291	0.836937	0.913231	0.675563	0.937564	0.949513	0.919274	0.575532	0.675853	0.969057	0.892651	0.970604	1.01075	0.882435	0.945486	0.36531	0.820768	0.883867	0.784969	0.806783	0.761195	0.909383	0.974843	1.18976	0.908771	0.736746	0.774315	0.992812	0.787408	1.06389	1.00248	0.3934	0.92666	0.987514	0.705962	0.746276	0.869405	0.971071	0.897635	0.975796
Sample214	0.961011	0.840981	0.878086	0.900527	1.04057	0.978266	0.789022	0.751712	0.936058	1.0251	0.903853	0.892802	0.726657	0.921404	0.958007	0.950716	0.576087	0.66335	0.966208	0.886645	0.978198	0.980765	0.836493	0.955493	0.43269	0.822949	0.894637	0.807169	0.785467	0.750057	0.927961	0.959781	0.893971	0.902797	0.760248	0.767424	0.980761	0.798492	1.7583	0.997559	0.631164	0.930632	0.98713	0.706396	0.758336	0.934862	0.949863	0.903917	0.957219
Sample215	0.975602	0.854158	0.895385	0.895352	0.93847	0.973477	0.638084	0.735584	0.960643	1.01225	0.872455	0.906004	0.673654	0.931333	0.977863	0.937858	0.576388	0.6648	0.977141	0.887923	0.979241	0.973112	0.757001	0.954673	0.361018	0.827577	0.896886	0.792116	0.761304	0.778261	0.919662	0.96187	1.17875	0.90552	0.736518	0.756553	1.03875	0.816217	1.2022	0.996656	0.459525	0.928175	0.999317	0.687495	0.753182	0.879795	0.977721	0.89759	0.990234
Sample216	0.979678	0.875418	0.900449	0.940719	1.05601	0.980431	0.652174	0.762291	0.946421	1.01031	0.859961	0.913855	0.703869	0.940338	0.96952	0.952654	0.562878	0.677801	0.964262	0.901967	0.983559	0.974189	0.812175	0.950901	0.42287	0.855382	0.90141	0.786671	0.79253	0.779867	0.919451	0.95397	0.962195	0.903163	0.746205	0.767438	0.955427	0.80777	1.4017	1.02094	0.36498	0.927899	0.992875	0.7255	0.766582	0.81821	0.96276	0.887332	0.988441
Sample217	0.963191	0.820223	0.894591	0.847165	0.836077	0.977826	0.686403	0.762241	0.940826	1.05227	0.853485	0.897871	0.724766	0.9456	0.965393	0.929255	0.534181	0.651881	0.952248	0.884471	0.982601	0.954682	0.81253	0.933679	0.400936	0.827158	0.88537	0.799974	0.775073	0.774735	0.904965	0.94013	1.05947	0.894397	0.747779	0.755181	1.02411	0.774188	1.53071	1.00673	0.834224	0.930294	0.995469	0.681214	0.774794	0.788671	0.974418	0.874129	0.962857
Sample218	0.95626	0.822274	0.91087	0.924717	0.904292	0.967536	0.809096	0.795986	0.951569	1.02373	0.901532	0.93372	0.706484	0.952322	0.977325	0.94603	0.609378	0.694527	0.965132	0.904122	0.992611	0.959873	0.767723	0.955759	0.557203	0.842913	0.917155	0.812019	0.808251	0.82535	0.934559	0.958609	0.754535	0.923687	0.802499	0.796076	0.994351	0.850295	1.08757	1.01676	0.932794	0.944746	1.01598	0.735313	0.807034	0.877614	0.972328	0.880544	0.976351
Sample219	1.00185	0.865608	0.895669	0.847901	0.969481	0.98563	0.667196	0.759959	0.943066	1.03132	0.884813	0.911395	0.775575	0.927453	0.971746	0.935962	0.573012	0.687418	0.972436	0.884982	0.979873	0.987264	0.840631	0.939939	0.2768	0.843625	0.903512	0.769921	0.759372	0.711145	0.926033	0.946244	0.816819	0.913858	0.746318	0.783726	0.989444	0.812756	0.930266	0.983174	0.404791	0.934246	0.997847	0.711521	0.796717	0.951008	0.974743	0.895156	0.960492
Sample220	0.963549	0.82896	0.9269	0.94189	0.9887	0.975702	0.730534	0.739236	0.930292	1.04481	0.907412	0.908055	0.763314	0.935936	0.975918	0.930851	0.630761	0.674096	0.972828	0.899879	0.977429	0.883891	0.788182	0.961479	0.312279	0.830431	0.876069	0.833934	0.810095	0.753192	0.911147	0.96358	0.894984	0.903485	0.736732	0.779738	0.973228	0.804032	1.18452	0.998175	0.542423	0.919709	0.995093	0.709167	0.734556	0.928216	0.971601	0.878788	0.950409
Sample221	0.974599	0.814225	0.904243	0.916269	0.927205	0.979124	0.680992	0.729599	0.938853	1.01302	0.853372	0.895392	0.682738	0.927002	0.965761	0.940302	0.565493	0.65993	0.976422	0.885066	0.987986	0.967178	0.843307	0.960815	0.401088	0.824703	0.882961	0.765749	0.778554	0.758832	0.90003	0.951836	1.12616	0.904289	0.730045	0.757176	0.969656	0.789947	1.06496	0.991859	0.971	0.929916	1.01235	0.69362	0.757948	0.885039	0.962121	0.890889	0.97189
Sample222	0.95136	0.837413	0.884825	0.899811	0.977674	0.955262	0.591361	0.740764	0.921854	1.02667	0.884321	0.904558	0.797068	0.92851	0.968179	0.93144	0.607159	0.690638	0.992084	0.90705	0.976011	0.977233	0.781948	0.961257	0.269172	0.801081	0.869527	0.760364	0.812582	0.739762	0.918627	0.959036	0.987798	0.897896	0.728847	0.749552	0.996764	0.810339	1.09356	1.00271	0.788951	0.914213	1.00263	0.708871	0.772089	0.925599	0.952763	0.871539	0.965136
Sample223	0.96868	0.847317	0.878332	0.84589	1.06356	0.972871	0.835217	0.74216	0.936956	1.05174	0.920245	0.924895	0.713393	0.944274	0.95005	0.949825	0.568241	0.688156	0.968274	0.883734	0.971887	0.974058	0.801277	0.944003	0.316928	0.857181	0.924071	0.795931	0.809628	0.783243	0.919726	0.953254	0.876689	0.933197	0.786054	0.776743	1.02503	0.815342	0.519231	0.987614	0.552027	0.94364	0.99674	0.742406	0.853967	1.01112	0.971052	0.877748	0.958647
Sample224	0.970696	0.793474	0.883659	0.895482	0.975738	0.96612	0.656379	0.749707	0.917835	1.04577	0.851111	0.919852	0.669471	0.947162	0.961332	0.935983	0.631675	0.67448	0.977198	0.895528	0.97154	0.938927	0.802629	0.950296	0.291064	0.828459	0.903979	0.75425	0.757295	0.730876	0.917417	0.982204	0.892938	0.9275	0.72696	0.776925	0.979233	0.82587	0.748462	0.981291	0.713709	0.93643	0.996589	0.711666	0.805616	0.870715	0.962759	0.894324	0.986357
Sample225	0.986363	0.864958	0.885469	0.886618	1.14535	0.986231	0.743019	0.737675	0.956521	1.01296	0.852822	0.906809	0.69169	0.9338	0.946567	0.942056	0.600941	0.670415	0.979041	0.894848	0.988771	0.982226	0.842214	0.957963	0.38232	0.828835	0.867917	0.789319	0.792853	0.758096	0.903773	0.958829	0.806574	0.912661	0.723046	0.748325	1.00234	0.79883	1.05523	1.00356	0.623138	0.924317	0.997201	0.720126	0.798939	0.839096	0.951355	0.865656	0.952982
Sample226	0.963459	0.776381	0.92181	0.908844	0.883203	0.979918	0.712565	0.75986	0.950903	1.04219	0.875523	0.897338	0.724096	0.95661	0.972868	0.94288	0.608148	0.714385	0.95091	0.890654	0.984115	0.933605	0.776134	0.975688	0.408544	0.85883	0.910423	0.744387	0.784893	0.759671	0.932199	0.974784	1.1782	0.917612	0.751333	0.777071	0.928144	0.822464	1.18537	0.999028	0.357101	0.936842	1.0113	0.726906	0.767466	0.877663	0.961625	0.879022	0.951614
Sample227	0.974847	0.842252	0.906976	0.891131	0.985336	0.987178	0.753214	0.732716	0.929869	1.04072	0.872763	0.895359	0.706993	0.956032	0.976548	0.928466	0.570683	0.677182	0.967227	0.897694	0.959863	0.991078	0.776056	0.937425	0.409231	0.849465	0.870188	0.766218	0.74242	0.767376	0.912115	0.951872	0.953971	0.894756	0.722494	0.761566	0.925464	0.806821	1.19134	0.998951	0.863059	0.937155	0.997099	0.722663	0.738221	0.940632	0.959267	0.892285	0.961252
Sample228	0.931265	0.860267	0.914599	0.875993	0.880256	0.982939	0.727518	0.72451	0.954238	0.990774	0.888785	0.90484	0.734011	0.946414	0.961996	0.957736	0.621509	0.709173	0.985647	0.902366	0.983261	0.989014	0.804063	0.974072	0.403421	0.858836	0.878372	0.771715	0.801531	0.796401	0.90387	0.960747	1.04675	0.920776	0.765409	0.789862	0.966908	0.810412	1.48391	1.01512	0.687802	0.946893	0.997904	0.725879	0.75233	0.884704	0.981402	0.892349	0.947236
Sample229	0.977991	0.87176	0.902545	0.879903	1.07173	0.97274	0.613091	0.754805	0.933111	1.04685	0.873323	0.908601	0.725781	0.934533	0.956935	0.948443	0.525482	0.682727	0.989202	0.893447	0.987585	0.946147	0.823636	0.958619	0.287475	0.821827	0.8877	0.791677	0.787402	0.749645	0.903123	0.949426	1.06057	0.899419	0.74587	0.763357	0.980315	0.815422	0.58574	1.00827	0.846335	0.95886	0.977729	0.713326	0.756877	0.84454	0.972253	0.862561	0.975495
Sample230	0.989542	0.784267	0.88405	0.891424	0.937296	0.975397	0.682926	0.706434	0.939839	1.01556	0.870387	0.874163	0.694584	0.925485	0.949535	0.894218	0.542545	0.669581	0.971159	0.861061	0.971301	0.992486	0.840015	0.944782	0.356924	0.789185	0.845245	0.719497	0.763179	0.738751	0.890913	0.945475	1.03057	0.887503	0.714958	0.748506	0.918706	0.770659	1.24827	1.00561	0.600349	0.897737	0.982248	0.678258	0.807779	0.872295	0.957868	0.902383	0.937989
Sample231	0.997607	0.834944	0.894208	0.895451	1.07629	0.984103	0.789566	0.761065	0.94048	1.03975	0.866542	0.899848	0.716989	0.941682	0.959186	0.91374	0.587262	0.710614	0.971772	0.90321	0.977334	0.987776	0.833022	0.944568	0.338921	0.84765	0.896957	0.735629	0.787137	0.772546	0.901603	0.96131	0.979666	0.913146	0.740657	0.767652	0.980948	0.818832	0.842819	1.00497	0.859434	0.949952	0.987233	0.746608	0.796107	0.827209	0.95918	0.863292	0.964509
Sample232	0.988566	0.831704	0.919318	0.885545	0.992683	0.974666	0.698938	0.776909	0.938401	1.0466	0.903453	0.916219	0.736189	0.962519	0.97051	0.924972	0.558129	0.709129	0.974611	0.887057	0.969559	0.994667	0.854942	0.960287	0.483252	0.853489	0.895445	0.8118	0.799591	0.750272	0.9246	0.94549	0.807972	0.931486	0.771309	0.782992	0.961543	0.825256	1.01401	0.998424	1.26508	0.929844	0.994215	0.732269	0.822634	0.950584	0.969167	0.877883	0.97305
Sample233	0.939278	0.842834	0.892231	0.876278	1.02445	0.985938	0.655004	0.750022	0.941332	1.04491	0.864046	0.908691	0.686786	0.930606	0.961714	0.915622	0.591076	0.697325	0.977007	0.891049	0.986907	0.99342	0.868251	0.956765	0.225518	0.824449	0.890394	0.776205	0.790795	0.760514	0.913476	0.953893	0.934104	0.901401	0.751906	0.762847	1.02354	0.798533	0.925505	0.998432	1.28963	0.927306	0.988835	0.71885	0.701456	0.74669	0.98148	0.874723	0.961106
Sample234	0.972305	0.794088	0.90027	0.880239	0.91517	0.984306	0.796121	0.761101	0.94677	1.03972	0.885512	0.881043	0.685555	0.946119	0.980443	0.919677	0.584064	0.684292	0.975063	0.889367	0.972764	1.01196	0.87299	0.963962	0.432933	0.840837	0.890724	0.77513	0.801192	0.795225	0.920016	0.956164	0.936061	0.901963	0.742707	0.778507	0.980924	0.802428	0.807403	1.00744	0.502765	0.925875	1.00459	0.710767	0.761436	0.890877	0.977102	0.886615	0.967207
Sample235	0.998492	0.894196	0.898489	0.877544	1.00925	1.00172	0.775429	0.733186	0.941174	1.05291	0.898776	0.884688	0.701474	0.955615	0.95934	0.923205	0.560353	0.679799	0.965368	0.875728	0.973915	0.964903	0.852383	0.953661	0.344862	0.786377	0.864449	0.835824	0.770093	0.756776	0.906356	0.961262	1.18742	0.912716	0.732241	0.75607	1.00563	0.798917	0.971368	1.00887	0.621996	0.930756	0.988722	0.741439	0.823184	0.875213	0.953516	0.894349	0.948289
Sample236	0.965666	0.834767	0.8911	0.883698	0.934413	0.96135	0.770838	0.74625	0.928121	1.0216	0.876268	0.895017	0.741929	0.939987	0.972762	0.927083	0.581843	0.678181	0.956202	0.886759	0.979388	0.981327	0.870778	0.949685	0.404759	0.8237	0.879902	0.764124	0.79573	0.762437	0.903596	0.975173	1.04286	0.917272	0.744689	0.756443	1.04026	0.805381	1.04215	0.981453	0.967507	0.928517	0.979037	0.706276	0.757196	0.82197	0.990523	0.909325	0.97357
Sample237	0.983625	0.787908	0.906179	0.896031	0.95154	0.989371	0.738002	0.777948	0.930156	1.05697	0.896655	0.899834	0.690236	0.96465	0.974292	0.906725	0.635111	0.702196	0.968315	0.908385	0.963057	0.952572	0.811599	0.94322	0.44538	0.846201	0.876767	0.772121	0.739166	0.775557	0.895707	0.931061	0.873912	0.918346	0.731768	0.757587	0.955746	0.811828	1.10509	0.99062	1.15434	0.921952	0.998164	0.751684	0.80996	0.881799	0.954908	0.886834	0.958779
Sample238	0.998559	0.816654	0.885415	0.90432	0.997317	0.978966	0.707586	0.755678	0.933452	1.00326	0.865465	0.925572	0.686347	0.957617	0.974247	0.914373	0.519308	0.694137	0.967201	0.89546	0.976068	0.989783	0.835442	0.94825	0.47782	0.85177	0.885609	0.753304	0.796045	0.75474	0.914052	0.960842	0.708293	0.915977	0.767404	0.780857	0.989052	0.817533	1.07137	1.00019	0.69894	0.916701	0.990725	0.713303	0.772604	0.934612	0.952716	0.899614	0.952111
Sample239	0.976591	0.818607	0.890246	0.839982	1.04489	0.989105	0.658287	0.752521	0.937415	1.02345	0.862405	0.908747	0.713206	0.936785	0.956097	0.935509	0.556564	0.682853	0.976931	0.882233	0.978668	0.978806	0.813073	0.946662	0.323563	0.848222	0.91154	0.770777	0.74223	0.731263	0.911628	0.946071	0.647289	0.913629	0.751621	0.746335	1.0101	0.806798	0.677953	0.999434	0.974763	0.950326	0.997676	0.718473	0.803713	0.970888	0.962587	0.892614	0.971867
Sample240	0.98549	0.867837	0.90271	0.870527	1.01841	0.976923	0.848442	0.764868	0.941414	1.02622	0.862513	0.934032	0.680192	0.941329	0.974642	0.931543	0.604008	0.673251	0.975653	0.873855	0.980479	0.989661	0.847656	0.962713	0.331149	0.822635	0.880675	0.757304	0.761809	0.738116	0.920509	0.955266	1.32365	0.907652	0.743236	0.75898	0.951896	0.790826	0.775725	1.00191	1.20703	0.91125	0.992165	0.724585	0.805683	0.862278	0.964109	0.870849	0.965579
Sample241	0.953592	0.818519	0.876883	0.89205	1.09584	0.979823	0.904	0.738213	0.930964	1.01686	0.858002	0.888674	0.734538	0.928563	0.95999	0.911476	0.579211	0.676348	0.973291	0.888154	0.981685	0.981345	0.796833	0.955	0.238052	0.797961	0.852483	0.800009	0.781996	0.732587	0.906572	0.943032	1.12047	0.891094	0.71647	0.750082	0.990738	0.797517	1.50418	1.00693	0.852484	0.922609	0.989152	0.682083	0.760606	0.816284	0.965018	0.879114	0.962701
Sample242	0.965683	0.867283	0.893526	0.891681	0.911292	0.969911	0.653745	0.718551	0.931673	1.04911	0.879638	0.879403	0.693787	0.942823	0.949721	0.926021	0.638369	0.655199	0.982672	0.865357	0.989549	0.966982	0.799533	0.950291	0.339141	0.783525	0.867151	0.801933	0.788512	0.761584	0.910394	0.954699	0.84777	0.905483	0.709878	0.768798	1.02693	0.770919	1.17387	1.0008	0.3029	0.92355	0.997297	0.653219	0.785665	0.78506	0.938741	0.887399	0.96396
Sample243	0.96154	0.824391	0.902674	0.927542	0.943223	0.987751	0.847947	0.753082	0.927729	1.06586	0.868893	0.891386	0.576997	0.939303	0.985489	0.928177	0.607341	0.696332	0.975792	0.902183	0.97765	0.96213	0.802967	0.954244	0.309018	0.832623	0.894336	0.811669	0.810321	0.745209	0.908754	0.923211	0.851627	0.895792	0.732889	0.750832	0.975054	0.792014	1.09691	0.98498	0.690751	0.936812	0.987332	0.739943	0.789727	0.88786	0.977691	0.867088	0.9558
Sample244	0.962896	0.82131	0.901089	0.882655	1.02347	1.00037	0.757989	0.730598	0.940366	1.05953	0.890947	0.886771	0.653451	0.934372	0.957512	0.933604	0.594162	0.663248	0.980818	0.87478	0.97594	0.990916	0.800228	0.935336	0.284052	0.814882	0.869472	0.794806	0.776938	0.773191	0.900598	0.940023	0.995141	0.895712	0.73616	0.776643	0.954835	0.793115	1.16946	1.00024	0.744669	0.934641	1.00446	0.681978	0.782824	0.851883	0.951422	0.896093	0.954126
Sample245	0.991544	0.791568	0.90864	0.89195	0.93017	0.96297	0.787507	0.770487	0.939135	1.02789	0.848964	0.903041	0.673785	0.933209	0.946736	0.938491	0.551381	0.688563	0.971893	0.884162	0.991578	0.957902	0.829923	0.953102	0.343219	0.822423	0.881711	0.74906	0.796292	0.743754	0.909636	0.949479	0.867868	0.900355	0.737736	0.752551	0.934506	0.803586	1.10741	1.0023	0.979551	0.950365	1.00635	0.720756	0.806422	0.833372	0.973365	0.882507	0.961725
Sample246	0.985083	0.806115	0.892058	0.87678	0.96289	0.973786	0.655951	0.747529	0.953011	1.04063	0.882266	0.914738	0.627392	0.942561	0.982992	0.922657	0.53515	0.666344	0.962592	0.875546	0.975908	1.01529	0.78897	0.938185	0.26469	0.822963	0.875181	0.768276	0.749856	0.701312	0.918784	0.958289	0.898704	0.906775	0.729443	0.75823	0.967042	0.783434	1.32447	1.01339	0.591936	0.931127	0.990588	0.706922	0.809695	0.863016	0.970765	0.89921	0.949738
Sample247	0.995005	0.772759	0.891081	0.885021	1.12049	0.968687	0.768884	0.716822	0.933706	1.00587	0.847462	0.877955	0.710611	0.921132	0.952616	0.931845	0.527286	0.650156	0.98865	0.877155	0.985314	0.944729	0.827198	0.963294	0.278419	0.798837	0.844056	0.759316	0.769068	0.714395	0.89963	0.944073	0.894986	0.894022	0.699194	0.745595	0.935612	0.77567	1.02687	1.01457	0.923955	0.931232	0.992865	0.68667	0.804313	0.867028	0.948286	0.899965	0.983075
Sample248	0.976087	0.822403	0.90232	0.900312	0.960661	0.972776	0.763038	0.777754	0.934734	1.0213	0.885251	0.90539	0.757767	0.944163	0.964513	0.942637	0.644983	0.703885	0.976759	0.885461	0.994913	0.942069	0.8849	0.943843	0.438594	0.845041	0.897052	0.812965	0.799897	0.749322	0.919324	0.978309	1.06818	0.904915	0.766014	0.772458	0.977402	0.819947	0.719437	1.00683	0.694995	0.935569	0.99497	0.723915	0.751303	0.862031	0.998793	0.892258	0.965629
Sample249	0.953602	0.862502	0.909323	0.875895	1.02047	0.967121	0.814198	0.758537	0.944031	1.01549	0.890864	0.907268	0.679713	0.972888	0.983775	0.940571	0.568476	0.698496	0.958863	0.93052	0.981227	0.965565	0.807444	0.949734	0.320121	0.83928	0.903393	0.746105	0.758942	0.75839	0.911519	0.959158	1.10597	0.923479	0.746784	0.774328	0.998554	0.820663	0.954547	1.02591	0.554836	0.943449	0.986833	0.720622	0.748918	0.83803	0.970015	0.90272	0.959241
Sample250	0.985155	0.835989	0.898147	0.893941	0.95874	0.988449	0.736943	0.733841	0.936957	1.02022	0.876688	0.88745	0.739869	0.956896	0.95636	0.930128	0.544376	0.66406	0.988055	0.865665	0.96992	0.954881	0.822532	0.958366	0.315611	0.830034	0.885119	0.736252	0.731918	0.760871	0.906269	0.951059	1.12472	0.923803	0.723695	0.760959	0.989498	0.772814	1.28416	1.00259	0.844095	0.907539	0.996417	0.70376	0.773894	0.772212	0.944063	0.878137	0.944779
Sample251	0.992827	0.836217	0.889914	0.889593	0.964983	0.965061	0.770722	0.732603	0.933546	1.01758	0.853511	0.885867	0.664638	0.943487	0.966019	0.911222	0.50731	0.685817	0.97219	0.895084	0.986603	0.984243	0.812923	0.942404	0.34293	0.812934	0.865138	0.693004	0.751727	0.714095	0.907878	0.951898	1.06063	0.899229	0.722933	0.7564	1.02393	0.79575	0.892993	1.00835	0.577579	0.946491	0.985681	0.714028	0.745038	0.8678	0.974159	0.872466	0.948654
Sample252	0.97943	0.809126	0.905454	0.895281	0.993671	0.993342	0.80959	0.763745	0.931198	1.04424	0.857451	0.925991	0.690881	0.944489	0.961455	0.927045	0.607988	0.684539	0.97674	0.885444	0.987338	0.99455	0.793679	0.948631	0.345748	0.851595	0.916743	0.773554	0.806634	0.776616	0.918246	0.976304	0.912285	0.913098	0.760072	0.789073	0.999569	0.815605	0.851742	0.978424	1.06291	0.920272	0.992785	0.739821	0.800746	0.908143	0.966518	0.876915	0.95318
Sample253	0.975315	0.856899	0.890264	0.893987	0.879557	0.978475	0.84005	0.758876	0.940979	1.03585	0.885261	0.894567	0.712846	0.953177	0.960351	0.919098	0.573577	0.691476	0.973032	0.882914	0.975499	0.98358	0.816195	0.964874	0.285539	0.80628	0.886816	0.802496	0.785132	0.72835	0.909524	0.957391	0.947439	0.91263	0.755926	0.776983	1.00008	0.797965	1.00566	1.00181	0.792182	0.931019	0.9926	0.719018	0.723726	0.719192	0.970789	0.894179	0.96527
Sample254	0.974056	0.860009	0.882583	0.889571	0.905791	0.987968	0.826534	0.754598	0.916701	1.02044	0.884934	0.918837	0.71029	0.922383	0.957036	0.942379	0.606658	0.671858	0.974519	0.893227	0.974609	0.983225	0.786996	0.958701	0.404455	0.82401	0.878618	0.800863	0.720652	0.757913	0.905774	0.957398	0.958343	0.894826	0.744799	0.773581	0.958099	0.795328	0.927537	0.992313	0.867705	0.934895	1.00934	0.709967	0.792035	0.93419	0.949325	0.901361	0.953657
Sample255	0.94538	0.793515	0.887881	0.916816	0.905023	0.98893	0.697078	0.75435	0.949927	1.01185	0.891661	0.894124	0.753029	0.939529	0.973857	0.925103	0.561984	0.685123	0.986412	0.887659	0.989014	0.981826	0.782611	0.967666	0.273772	0.818255	0.857651	0.766515	0.755837	0.739503	0.897702	0.93964	1.10319	0.908835	0.742636	0.751665	1.02292	0.810738	1.25462	0.997984	0.683265	0.922993	0.987518	0.709488	0.78123	0.919368	0.964139	0.86738	0.944816
Sample256	0.972333	0.884861	0.917636	0.886379	0.942191	0.981269	0.855159	0.75961	0.939678	1.0569	0.853904	0.910144	0.761304	0.94139	0.952664	0.933058	0.545245	0.697648	0.97381	0.879275	0.955832	0.948776	0.841762	0.937797	0.449277	0.82171	0.870619	0.820299	0.792019	0.749669	0.9072	0.962863	0.994692	0.90428	0.775608	0.77296	1.01806	0.794411	0.837119	1.00703	0.645641	0.930819	1.00669	0.739229	0.805859	0.990737	0.959398	0.878715	0.947456
Sample257	0.980562	0.789021	0.899273	0.872471	1.03852	0.981879	0.666011	0.714638	0.936045	1.08304	0.859825	0.913629	0.680922	0.952102	0.97008	0.913794	0.541024	0.651814	0.974532	0.898014	0.964088	0.960639	0.796525	0.954639	0.1678	0.810294	0.891911	0.793389	0.797005	0.758283	0.916684	0.969137	1.0177	0.92285	0.726604	0.758369	0.951822	0.802952	1.54336	1.00422	0.602607	0.936728	0.991555	0.692069	0.846273	0.915523	0.962099	0.889899	0.957228
Sample258	0.985883	0.854932	0.915375	0.918558	0.922283	0.978977	0.705818	0.763535	0.947998	1.02266	0.931287	0.901004	0.695769	0.950851	0.962233	0.932589	0.59675	0.702489	0.969341	0.903154	0.99131	0.947317	0.740989	0.948864	0.327557	0.831618	0.916119	0.815677	0.812296	0.796864	0.931254	0.96586	1.00179	0.922231	0.762696	0.757534	0.974806	0.805799	0.510409	1.0025	1.08804	0.924537	0.999051	0.732094	0.773283	1.00812	0.967961	0.880798	0.95955
Sample259	0.958184	0.78376	0.8724	0.893743	0.82601	0.98556	0.819798	0.717346	0.923527	1.01144	0.846817	0.886446	0.661871	0.928265	0.965744	0.937756	0.499441	0.652264	0.959507	0.863481	0.976302	0.979241	0.768257	0.933226	0.19316	0.80737	0.871867	0.773045	0.693277	0.719399	0.895844	0.938193	0.945926	0.88777	0.701675	0.746818	1.03053	0.769101	0.756285	0.992819	1.0552	0.935101	0.996781	0.675195	0.750406	0.85796	0.962396	0.868372	0.951754
Sample260	0.953048	0.82442	0.918852	0.893755	1.0582	0.977454	0.779113	0.760128	0.923557	1.02776	0.886125	0.917262	0.667595	0.957525	0.969838	0.947179	0.594986	0.703529	0.959349	0.895883	0.978062	1.01482	0.837105	0.967238	0.35788	0.838719	0.886378	0.794427	0.748322	0.753505	0.913912	0.976986	1.03897	0.903802	0.756627	0.776428	0.990154	0.830053	1.11453	1.00334	1.19292	0.920371	0.991406	0.701423	0.750423	0.814722	0.967442	0.883559	0.955879
Sample261	0.99664	0.826676	0.906699	0.875677	1.12732	0.983851	0.686688	0.759499	0.945179	1.0326	0.898852	0.912168	0.708756	0.950417	0.957809	0.940427	0.581818	0.686557	0.976612	0.890673	0.979439	1.00012	0.775618	0.936511	0.495614	0.844936	0.896444	0.744344	0.781862	0.801771	0.911613	0.96361	1.11261	0.908341	0.735736	0.753068	0.988346	0.800027	1.04272	0.992161	0.994711	0.934157	0.992436	0.716928	0.761485	0.778645	0.957592	0.881216	0.962115
Sample262	1.01664	0.784051	0.914843	0.916168	1.02624	0.963723	0.764262	0.758383	0.944039	1.0362	0.888902	0.901547	0.713514	0.961466	0.97558	0.908746	0.512246	0.681726	0.96783	0.897465	0.961057	0.994187	0.812239	0.938269	0.333099	0.829249	0.895493	0.782378	0.739954	0.760576	0.915745	0.943807	0.754722	0.909089	0.748844	0.753275	0.965319	0.817119	0.873826	1.01528	0.981956	0.913279	0.987969	0.712322	0.748724	0.8497	0.972029	0.866306	0.952416
Sample263	0.98589	0.866184	0.889924	0.895352	0.984863	0.986947	0.79462	0.733156	0.954494	1.03365	0.866993	0.884937	0.719222	0.923507	0.957227	0.920212	0.544592	0.66399	0.980847	0.88198	0.967328	0.978855	0.816359	0.93778	0.270981	0.83483	0.893231	0.728868	0.762704	0.740405	0.919057	0.953591	1.06329	0.887571	0.706807	0.751873	1.01224	0.795675	1.01437	0.998645	1.01947	0.929988	0.994835	0.691571	0.751067	0.803178	0.963571	0.888983	0.945185
Sample264	0.960944	0.82216	0.904204	0.879354	0.93079	0.956762	0.822757	0.772772	0.925046	1.03542	0.887961	0.888066	0.71723	0.945451	0.967065	0.920747	0.510723	0.671973	0.985911	0.885297	0.981945	0.963181	0.823294	0.936016	0.38585	0.825426	0.884094	0.782797	0.779531	0.739087	0.917313	0.959579	0.88766	0.917436	0.744107	0.780645	1.00695	0.816219	1.05117	1.01161	0.533259	0.9192	0.997127	0.732533	0.703379	0.69079	0.97279	0.885321	0.939605
Sample265	0.953424	0.823322	0.891734	0.875183	1.08146	0.971785	0.710948	0.747639	0.920937	1.04717	0.867976	0.910457	0.647024	0.932455	0.95195	0.932761	0.515427	0.665254	0.968033	0.888078	0.995734	0.994201	0.776054	0.936977	0.258537	0.841333	0.882961	0.743928	0.766494	0.718289	0.920394	0.967872	0.803948	0.909699	0.768688	0.757629	0.985408	0.798297	1.46413	1.02559	0.685351	0.941383	1.01458	0.682062	0.779144	0.753819	0.978932	0.902877	0.960578
Sample266	0.961081	0.879009	0.882558	0.909047	0.983515	0.97816	0.669838	0.777888	0.903344	1.0456	0.896101	0.909015	0.749831	0.938456	0.959922	0.915287	0.561301	0.696423	0.964385	0.897475	0.964178	0.997525	0.791826	0.940569	0.413761	0.842093	0.898321	0.730189	0.777601	0.728969	0.913107	0.963589	0.87131	0.92651	0.750745	0.771833	0.95832	0.830957	0.951097	1.00254	0.880983	0.92938	0.997016	0.745111	0.766068	0.930152	0.94726	0.879607	0.957717
Sample267	0.97315	0.863278	0.898097	0.862821	1.04342	0.981446	0.814159	0.738979	0.937757	1.0242	0.868652	0.908219	0.708042	0.939719	0.974725	0.940277	0.552065	0.678683	0.966524	0.896063	0.994346	0.992293	0.811518	0.961338	0.383216	0.831892	0.885522	0.750091	0.806816	0.766945	0.90376	0.977263	0.793069	0.901891	0.739175	0.768643	0.979991	0.792448	0.635562	1.0213	0.694568	0.905255	1.01917	0.709808	0.808277	0.793433	0.969749	0.884768	0.962169
Sample268	0.985412	0.837114	0.910438	0.916191	0.881178	0.977111	0.758136	0.739566	0.967128	1.0316	0.828052	0.910141	0.745639	0.952763	0.95949	0.925307	0.600591	0.690906	0.985269	0.896597	0.9469	0.983374	0.804946	0.942845	0.416041	0.821035	0.873081	0.771374	0.778077	0.735762	0.900187	0.955482	1.09348	0.900274	0.727364	0.76083	0.923527	0.803167	0.942017	0.993931	0.192889	0.925145	1.01733	0.721826	0.788766	0.884747	0.96104	0.902085	0.957859
Sample269	0.965427	0.82527	0.905957	0.885513	1.05927	0.966835	0.785365	0.73733	0.912391	0.996851	0.87877	0.895923	0.618268	0.924323	0.964915	0.914338	0.502514	0.658807	0.983339	0.87404	0.95446	1.01044	0.829445	0.944338	0.325836	0.820438	0.858503	0.761026	0.752342	0.719025	0.915751	0.938862	0.889106	0.888193	0.739422	0.743647	0.943164	0.803178	1.1553	0.983713	0.703104	0.933616	0.984083	0.724107	0.763894	0.83433	0.955782	0.868527	0.943986
[truncated: 2,513 more columns]

## Sheet: CNV
SampleID	CNV.1.1000001.2000000	CNV.1.2000001.3000000	CNV.1.4000001.5000000	CNV.1.5000001.6000000	CNV.1.6000001.7000000	CNV.1.7000001.8000000	CNV.1.8000001.9000000	CNV.1.9000001.10000000	CNV.1.10000001.11000000	CNV.1.11000001.12000000	CNV.1.12000001.13000000	CNV.1.14000001.15000000	CNV.1.15000001.16000000	CNV.1.16000001.17000000	CNV.1.18000001.19000000	CNV.1.19000001.20000000	CNV.1.20000001.21000000	CNV.1.21000001.22000000	CNV.1.22000001.23000000	CNV.1.23000001.24000000	CNV.1.24000001.25000000	CNV.1.25000001.26000000	CNV.1.26000001.27000000	CNV.1.27000001.28000000	CNV.1.28000001.29000000	CNV.1.30000001.31000000	CNV.1.31000001.32000000	CNV.1.32000001.33000000	CNV.1.33000001.34000000	CNV.1.34000001.35000000	CNV.1.35000001.36000000	CNV.1.36000001.37000000	CNV.1.37000001.38000000	CNV.1.38000001.39000000	CNV.1.39000001.40000000	CNV.1.40000001.41000000	CNV.1.41000001.42000000	CNV.1.42000001.43000000	CNV.1.43000001.44000000	CNV.1.44000001.45000000	CNV.1.45000001.46000000	CNV.1.46000001.47000000	CNV.1.47000001.48000000	CNV.1.48000001.49000000	CNV.1.49000001.50000000	CNV.1.50000001.51000000	CNV.1.51000001.52000000	CNV.1.52000001.53000000	CNV.1.53000001.54000000
Sample1	-0.157745	-0.185339	-0.00780592	-0.0239219	0.110563	-0.00956362	0.0251929	-0.0649949	-0.0619419	-0.0391204	-0.0056987	0.0255725	-0.117301	-0.00746209	-0.0705586	0.0850106	-0.02425	0.021037	-0.0157515	0.0143613	0.000944587	0.101807	0.0523387	-0.00510421	0.00878547	-0.0149375	-0.10649	-0.0164965	0.0540591	-0.1283	-0.0875299	0.0218426	0.0476076	-0.0330023	-0.00195352	-0.0613508	-0.0306154	-0.016788	-0.0121757	-0.0347478	-0.0643422	-0.066769	-0.0681563	0.0618588	0.0111365	0.014294	-0.0312249	-0.0264423	-0.0415716
Sample2	-0.0236399	-0.0288611	-0.014146	0.0262818	0.0298109	-0.0134102	-0.00255396	-0.00439957	0.0390708	0.0160285	0.0187402	0.0116033	0.0273698	0.0283414	-0.0345124	-0.00107309	0.00734512	0.0223018	0.0105225	0.0553675	-0.0134295	0.0312425	-0.0348157	0.0146494	0.00345357	-0.0162262	0.0153815	-0.000194186	0.026703	-0.0455388	-0.00969345	0.0190717	-0.00945885	0.0116795	0.00306939	0.00695216	-0.011885	-0.0196259	-0.00275205	-0.00236918	-0.00400368	-0.00343726	-0.0202487	0.0441524	-0.00556498	-0.0197628	-0.00116539	0.0111461	-0.0397077
Sample3	-0.0767931	-0.12424	-0.00839806	-0.0159144	0.0844607	0.0142039	-0.0113176	-0.0595925	-0.0003272	-0.0388083	0.000721357	0.0862503	-0.0922957	0.00395944	-0.06879	0.0206819	-0.0217346	0.0167356	0.00640813	0.0321585	-0.0177838	0.0770838	0.0261219	-0.0219151	0.0141858	0.00308419	-0.0808773	-0.0137821	0.0598349	-0.0817149	-0.0352608	0.0175454	0.0235713	-0.0090013	-0.0156634	-0.0289587	-0.024026	-0.0291286	0.00418606	-0.000774285	-0.0357804	-0.0445566	-0.0515637	0.0306364	0.0360447	-0.00308769	-0.0558367	-0.00640909	-0.0425434
Sample4	-0.0581053	-0.0923282	-0.00713891	0.0056303	0.0359591	0.0125213	0.0111516	-0.032074	0.041249	-0.0335257	0.0112957	0.0477229	-0.0522724	0.016103	-0.0874167	0.0261799	-0.00935717	0.00735495	0.00186237	0.037623	0.0199375	0.0559898	-0.00638269	-0.0145727	0.00770059	-0.00238655	-0.0380963	-0.0174217	0.0424668	-0.0855569	-0.0406829	0.0210368	0.0561179	0.00232527	-0.00760316	-0.00899434	0.00613374	-0.0332308	0.0157737	0.00786444	-0.0318812	-0.0498247	-0.0152403	0.022304	0.0348528	0.00386838	0.00341399	-0.0127697	-0.0458366
Sample5	-0.199583	-0.239981	0.0245077	-0.0530913	0.13757	0.0415837	0.0883279	-0.0571657	-0.0144469	-0.0774283	-0.0228011	0.0205168	-0.187941	-0.0185519	-0.129352	0.122555	-0.0355198	0.0287108	-0.0387684	0.0439192	0.0146162	0.129017	0.146415	-0.0138117	0.0465515	0.0261728	-0.150516	-0.0139176	0.069679	-0.175861	-0.102627	0.0329297	0.0755626	-0.0629235	-0.0183711	-0.0218181	-0.0621277	-0.0142493	0.0123535	-0.0361969	-0.107707	-0.0911491	-0.0866631	0.0669111	0.0230578	0.0236042	-0.024168	-0.0330057	-0.114657
Sample6	-0.0852767	-0.120302	0.0166024	-0.0164995	0.0461927	0.0177565	-0.0209808	-0.042613	-0.0296207	-0.0317229	0.00505878	0.0955605	-0.0548508	0.00476304	-0.0464861	0.0478	-0.0231322	0.0355141	-0.00786442	0.00988733	-0.0239924	0.0516318	0.0394031	-0.0146093	-0.017862	-0.0292336	-0.0464113	-0.0270544	0.0521334	-0.0787496	-0.0502757	0.0219675	0.043411	0.00221623	-0.00838331	-0.0175613	-0.0120242	-0.0178265	0.029721	0.0133087	-0.0259123	-0.0346074	-0.0462216	0.0527249	0.0180782	0.0250788	-0.0302536	-0.0276113	-0.0429015
Sample7	-0.192197	-0.194009	-0.0154371	-0.033852	0.104668	0.0212689	0.0362056	-0.0567829	0.0143985	-0.0610617	-0.0155992	0.114297	-0.12843	0.0118638	-0.089617	0.0676816	-0.0134711	0.0272266	-0.00713279	0.0469327	-0.00867809	0.115152	0.0887006	-0.0167892	0.044509	-0.0102957	-0.125773	-0.00493132	0.0592291	-0.111937	-0.0787783	0.0362042	0.0596452	-0.0249095	-0.0128148	-0.0145158	-0.00352592	-0.0258097	0.00015388	-0.0355078	-0.0906807	-0.0781771	-0.0404862	0.0436362	0.0292849	0.00650994	-0.0106632	-0.0109568	-0.0535178
Sample8	-0.154776	-0.152365	-0.0130182	-0.0424561	0.113401	0.00846934	0.0240943	-0.0482878	-0.0207413	-0.0540775	-0.00336289	0.0525435	-0.101506	-0.0125887	-0.0889944	0.074109	-0.028977	0.0299826	-0.0310026	0.0267274	-0.0142163	0.0718197	0.0734113	-0.0199403	0.0157592	0.00295528	-0.121367	-0.0232967	0.0311957	-0.089105	-0.077919	0.0349534	0.0585797	-0.0280133	-0.0215297	-0.0137595	0.011689	-0.0230476	0.0239941	-0.0325245	-0.0628195	-0.0696775	-0.0834682	0.0502776	0.0332367	0.0204702	-0.0193916	-0.00542685	-0.0563212
Sample9	-0.158855	-0.171897	-0.0278336	-0.0207388	0.0905872	-0.00903683	0.00845174	-0.0401159	0.109398	-0.0340294	-0.0338964	-0.00295525	-0.0992623	-0.010284	-0.103088	0.0274916	-0.016186	0.00990692	0.00801389	0.0416625	0.00271994	0.0827759	0.0647476	-0.0124496	0.0241345	0.00326791	-0.10104	-0.0244135	0.0512111	-0.128096	-0.0673374	0.0196009	0.0342619	-0.0301303	-0.0152943	-0.0141096	0.0184241	-0.0243093	0.0141737	-0.00900184	-0.0814189	-0.0458943	-0.0597588	0.0350296	0.0359139	0.00655272	-0.0480924	-0.0353393	-0.0985335
Sample10	-0.206003	-0.228337	1.47375e-06	-0.034985	0.145872	0.00224707	0.0095662	-0.09499	-0.0661596	-0.103487	-0.0385754	0.1352	-0.159604	-0.0264255	-0.10626	0.076577	-0.0180614	0.0421744	-0.027438	0.0587075	0.0214281	0.116764	0.0915655	-0.00580642	0.0428777	0.0154041	-0.149834	-0.0298747	0.0876562	-0.163205	-0.0709061	0.030162	0.0795448	-0.0349762	-0.00486987	-0.0420613	-0.0193154	-0.0191033	0.0187863	-0.0311917	-0.10128	-0.0952231	-0.0829206	0.0603351	0.0502282	0.0194659	-0.024327	-0.0361146	-0.0904537
Sample11	-0.149981	-0.223742	0.00189984	-0.0433165	0.13852	0.0358535	0.0366271	-0.0472412	-0.0825759	-0.0649009	-0.0229238	0.108953	-0.168953	-0.018187	-0.118739	0.097107	-0.0377674	0.0387585	-0.0100419	0.0406111	0.0365121	0.140733	0.109218	-0.011485	0.00733495	0.0291107	-0.0963467	-0.0199937	0.0565553	-0.151837	-0.0912561	0.032189	0.0597602	-0.0294586	-0.0280928	-0.062857	-0.0369899	-0.0279388	0.019581	-0.0211811	-0.0696925	-0.050564	-0.054843	0.0697718	0.0263544	0.0304857	-0.0704257	-0.034713	-0.0763257
Sample12	-0.105769	-0.135883	-0.0254829	-0.0192235	0.0723634	0.0230285	0.00584012	-0.0508464	0.0336511	-0.0501833	-0.00112463	-0.00317285	-0.0741293	0.00157867	-0.0663411	0.0211432	-0.0177337	0.0169102	-0.025514	0.0361906	-0.0053369	0.0615378	0.0277623	-0.00580118	0.00504737	-0.0474041	-0.0787718	-0.0117295	0.0237099	-0.110673	-0.0542035	-0.000368863	0.0333069	0.0218286	0.00595979	-0.0322229	0.00879228	0.00324482	0.0141418	-0.0127562	-0.0677918	-0.0494643	-0.0786643	0.0381238	0.0125811	0.00958671	-0.0510965	-0.0152318	-0.0340012
Sample13	-0.0260055	-0.0589276	-0.0199809	0.0304642	0.0312763	0.0088827	-0.00154328	-0.0213422	-0.00804964	0.00921177	0.0317591	0.0439381	0.00582442	0.018279	-0.0267314	0.00726058	-0.0135142	0.00985466	0.0128557	0.061123	0.026907	0.0437195	0.00352366	0.00829857	0.0104054	0.000321093	-0.000747265	-0.0111454	0.00920919	-0.0393436	-0.00456062	0.0421654	0.0295732	0.0210572	0.00420169	0.00458386	-0.00480377	-0.0379119	0.0295162	0.0392219	-0.0292167	0.000825119	-0.0315985	0.0579268	0.0236248	0.00870818	-0.00963028	-0.0191242	-0.0238066
Sample14	-0.0611379	-0.0555401	-0.021633	0.0117775	-0.00141545	-0.00788035	-0.0130586	-0.0275516	0.0210376	-0.0506161	-0.00523455	0.00933732	-0.0349096	-0.0127454	-0.0443667	-0.0100142	0.00149874	0.00516091	0.0207072	0.0444786	-0.00584657	0.0194444	-0.0142175	-0.0313859	-0.0243994	-0.0264317	-0.0124633	-0.0110989	0.00606311	-0.0465484	-0.0259232	-0.0132898	0.0120017	-0.00039102	0.0152873	-0.0131427	-0.0312797	-0.0261976	0.0295927	-0.0150402	-0.0227238	-0.0592191	-0.0240104	0.0339121	0.00710273	-0.0220013	-0.0460522	-0.0140216	-0.0302763
Sample15	-0.0656985	-0.0758469	-0.0370941	-0.026527	0.00599141	-0.0430825	-0.00686069	-0.0396694	0.0293652	-0.067887	-0.0375693	0.14283	-0.0556935	-0.00402169	-0.0820802	0.0105266	-0.00576315	-0.0255142	0.0271967	0.0348373	0.00530004	0.0712478	0.0359404	-0.0544363	4.50496e-05	-0.0159074	-0.038959	-0.0307566	0.0575705	-0.0775591	-0.0125544	-0.00953163	0.0544036	-0.0253174	-0.0190195	0.00964915	0.0150679	-0.00481432	0.0295912	-0.0221404	-0.0363403	-0.00398612	-0.030907	0.0351301	0.0365998	-0.0341194	-0.0346614	-0.0274677	-0.0498192
Sample16	-0.0856612	-0.0738285	-0.00384561	0.00266861	0.0295444	-0.0164435	0.00264601	-0.0326967	-0.00349495	-0.0233877	0.0329464	0.0176549	-0.0248485	0.0142794	-0.0769591	0.0227752	-0.00973672	0.0344979	0.00754633	0.0499088	-0.0123692	0.0147898	-0.0356467	-0.0118814	-0.0328325	-0.0198278	-0.0307655	-0.0233752	0.00543509	-0.0561776	-0.0496556	0.0149214	0.00982525	0.0218644	-0.00522206	-0.0236463	0.00068923	-0.0117128	0.0118937	0.0295366	-0.0426164	-0.0201684	-0.0304704	0.0482256	0.0165096	0.0316053	-0.0319388	-0.0263519	-0.00711386
Sample17	-0.0656359	-0.101256	-0.0241421	-0.00868087	0.0400574	0.0101265	0.0078866	-0.0387711	0.0261282	-0.0270755	0.00132557	0.00293896	-0.0341132	-0.00614774	-0.0624205	0.00140644	-0.00773178	-0.0157123	0.0121195	0.0433396	0.0112141	0.054047	0.000262821	-0.00477148	-0.00991143	-0.0188415	-0.0380083	-0.0110337	0.0498073	-0.0440945	-0.0276442	-0.00875373	0.0199233	0.00279582	0.00912455	0.0153678	0.00474408	-0.0285331	0.0182784	0.0139496	-0.0540831	-0.00798552	-0.0266597	0.0401469	0.023511	-0.0305747	-0.0438783	-0.0376923	-0.026062
Sample18	-0.0386368	-0.063058	-0.00654498	0.0209047	0.0143167	-0.0136753	-0.00694762	-0.0119364	-0.014316	-0.0101057	0.0334407	0.0850432	-0.00504833	0.0143181	-0.0234447	0.00823581	0.0337963	0.0173936	0.0222749	0.0496758	-0.00174417	0.028703	-0.0277207	-0.0090139	-0.00377582	-0.0246163	-0.0183356	0.00251781	0.00123373	-0.042614	-0.0140718	0.0161194	0.0238612	0.00871832	0.00310575	-0.00494643	0.0204409	-0.0443649	0.00884409	0.0248385	-0.00983525	-0.034028	-0.0314449	0.0254267	0.00120883	-0.00236107	-0.0287346	0.0106346	-0.00903916
Sample19	-0.0619702	-0.0511808	-0.0114319	0.0185227	0.0215778	0.0141079	0.00533394	0.00511675	-0.0169112	-0.0264136	0.0139103	0.0967146	-0.0335015	0.00429147	-0.0585443	0.0104442	0.00211945	0.0187074	-0.00172688	0.0455061	-0.00303312	0.036546	-0.00391189	-0.0393224	0.00895981	-0.0290691	-0.0105581	-0.0282314	0.0354179	-0.056242	-0.0250623	4.18597e-05	0.00844184	0.0129574	0.00834114	-0.0137742	0.00160589	-0.0272035	0.0176432	-0.0111579	-0.0306929	-0.0342376	-0.0124657	0.00880441	0.00697823	-0.0342886	-0.021116	-0.00799609	-0.0124105
Sample20	-0.0916184	-0.0914551	-0.051002	-0.00366343	0.0312639	-0.00185162	-0.0101281	-0.0141395	-0.0824961	-0.0247852	0.0344724	0.0280132	-0.027516	0.0245268	-0.0274568	-0.00812994	0.0124482	0.0124526	0.0324943	0.0327735	0.0399642	0.0646844	0.0226642	0.012551	0.0132501	-0.000594633	-0.0272866	0.00594701	0.038652	-0.0609167	-0.0202871	0.0217682	0.0453674	0.0199808	-0.00365965	-0.0083558	0.000869738	-0.00400764	0.0119492	0.021736	-0.0530596	-0.0325128	-0.0207041	0.0501589	0.0196765	-0.00612735	-0.0230224	-0.020084	-0.0347882
Sample21	-0.0711072	-0.0774151	-0.00362334	-0.0175353	0.0401429	0.00593412	-0.0229335	-0.0266519	-0.0670678	-0.0321783	-0.00973119	0.051662	-0.0592836	0.000281735	-0.0626522	0.0303664	-0.0284438	-0.0127407	0.0150969	0.0397185	0.00201603	0.0726565	0.0357966	-0.00596659	0.0148712	-0.0198654	-0.0448775	-0.00713168	0.0670925	-0.054343	-0.0394954	0.0414073	0.0250489	0.0231485	0.0120127	0.0176548	0.00130123	-0.0324516	-0.00406233	0.00383405	-0.0521654	-0.0176763	-0.0183451	0.0308668	0.0334956	-0.0180924	-0.0528937	-0.0125287	-0.0198142
Sample22	-0.0344294	-0.0374374	-0.0105332	0.0327881	0.0433138	-0.0174959	0.0465481	-0.000540757	0.035455	-0.00891332	0.0474874	-0.0107358	-0.0159158	0.0071801	-0.00680098	0.0343896	0.0258561	0.0275657	0.0200044	0.0131048	-0.00148139	0.0310525	-0.0137934	-0.0153417	-0.0106721	-0.0250662	0.00319654	0.00639919	0.0192792	-0.0397431	-0.0149832	0.0365306	0.0108853	0.042791	0.0241684	-0.0169062	-0.0211227	-0.0262493	0.015986	0.0205715	-0.0101468	0.00325706	-0.0131808	0.0483508	0.0357654	-0.00695953	-0.0153847	-0.00818224	-0.010908
Sample23	-0.0224672	-0.0476348	0.00750123	0.00319721	0.0243849	-0.00575775	0.00777351	-0.00423169	0.0230288	-0.0234056	0.0122475	0.118879	-0.00743527	0.0121645	-0.0405596	0.000926647	0.0146538	0.0188271	-0.00306786	0.0540941	-0.0253468	0.0429974	-0.0358323	0.00229857	0.0092792	-0.0373848	-0.00465517	-0.0134937	0.00890207	-0.0271819	-0.0188929	0.0285896	0.0172069	-0.00321024	0.00660885	0.00530651	-0.00341456	-0.0416212	-0.00300627	0.0249479	-0.0162426	-0.00031267	-0.015535	0.00303412	0.00800861	-0.0123527	-0.0319513	-0.00829565	-0.0297764
Sample24	-0.00905656	0.00439066	0.00985857	0.0254174	0.00526364	-0.023907	0.00566807	-0.0120649	-0.103327	0.00534419	0.019299	0.0465079	0.0225792	0.0346249	-0.0472636	-0.013523	-0.00369875	0.0222854	0.00118205	0.00722766	-0.0234585	0.026992	-0.0150146	0.0105132	-0.0121168	-0.0249171	0.00275756	0.00304349	0.00514923	-0.0542131	-0.0120215	0.0463364	0.000869565	0.000585966	-0.0120914	0.0176747	0.00966588	-0.0380865	0.0305517	0.0251945	-0.0577286	0.0151238	-0.0354308	0.0229326	-4.19406e-05	-0.00883091	-0.0370731	-0.0228711	-0.0129142
Sample25	-0.0735291	-0.0817709	-0.0155146	-0.00300583	0.0336664	0.00631044	0.0100977	-0.00771434	-0.00594772	-0.0268459	0.0431191	0.0764222	-0.033185	0.00292549	-0.0533967	0.0260338	0.0136638	-0.00289765	0.0283778	0.065172	0.0131965	0.0444732	-0.00326492	-0.0181769	0.005915	-0.0170149	-0.0208171	-0.0108799	0.0404022	-0.0762706	-0.0148803	0.0023079	0.0217588	-0.00137911	0.00867192	-0.000892069	0.000308703	-0.00996351	0.0144199	0.0201883	-0.0248621	-0.0465405	-0.0439951	0.0307691	0.0258717	0.00278175	-0.0288669	0.00101861	-0.00239382
Sample26	-0.0258747	-0.0382078	-0.003205	0.0241905	0.00729405	0.00671292	0.00122239	-0.00275191	0.0295558	-0.0300262	0.0121465	0.0418207	-0.0210928	0.019154	-0.065663	0.0147431	0.0180401	0.0108245	-0.0063219	0.0454515	0.012498	0.0477346	-0.0259888	0.00993037	0.0013452	-0.0210254	-0.0191096	0.00525858	0.0358466	-0.0606057	-0.00214858	0.0375	0.047867	0.01634	0.00452554	0.00121673	-0.0050657	-0.0212562	0.00936879	0.0514068	-0.0325742	-0.00550574	-0.0153453	0.0570091	0.0154855	-0.0172351	-0.0218066	-0.0304356	-0.0145981
Sample27	-0.0884552	-0.0711899	0.00116677	0.0161302	0.0466165	0.00669276	0.013722	-0.00880828	-0.071683	-0.025023	0.0260847	-0.0215871	-0.0337874	0.0108474	-0.0364929	0.0227929	0.00364811	0.0101571	0.0222011	0.0507559	-0.0110902	0.0222322	0.00457762	-0.026291	-0.00386675	-0.0411708	-0.0521179	-0.0244378	0.0397473	-0.0874422	-0.042468	0.0288429	0.0246527	0.000294769	0.00382711	-0.0141923	-0.0136471	-0.0280607	-0.0115474	0.00744507	-0.0281103	-0.0509136	-0.0224748	0.0588871	0.0300461	0.00717401	-0.0210033	-0.0198899	-0.0411834
Sample28	-0.0386184	-0.0602333	0.0146801	0.00308936	0.0349397	0.0124768	0.0330427	-0.0290512	0.0119808	-0.0211023	0.0148813	0.00375286	-0.030962	0.0279584	-0.0571169	0.0238533	-0.0167643	0.0138965	0.00519493	0.0302228	0.0182524	0.0335971	0.0127584	-0.00686976	0.00495891	-0.0419443	-0.0377859	-0.00614648	0.0474909	-0.0726949	-0.0468311	0.019661	0.018038	0.0126956	-0.0140996	0.00394472	0.00524419	-0.0500514	0.0210341	0.0335712	-0.037722	0.0134405	-0.0254401	0.0369553	0.0205378	-0.014034	-0.026951	-0.024407	-0.0336091
Sample29	-0.066476	-0.0818986	-0.0189572	0.00599547	0.0477116	0.00874427	0.0111585	-0.0219522	-0.00255796	-0.0355175	-0.000816498	0.0138786	-0.0647302	0.0347572	-0.0874628	0.0548733	-0.0184682	-0.021535	0.0212271	0.0420719	0.0213032	0.0468461	0.0300233	-0.00622652	0.0189012	-0.0214815	-0.0313487	0.00137185	0.0697359	-0.106921	-0.0339237	0.0232807	0.0276129	0.0138487	0.0426883	-0.0116012	-0.0124829	-0.00688928	0.0291207	0.0117565	-0.0460005	-0.0232644	-0.0391795	0.0725565	0.0520241	-0.00226115	-0.0457302	-0.00208231	-0.0341669
Sample30	-0.0498673	-0.054726	-0.00870306	0.0320417	0.0260466	0.00739115	0.0120601	-0.000896291	-0.0366694	-0.00894618	0.0293115	0.0395465	-0.0339242	0.0143319	-0.0582796	0.0336576	0.0242474	0.0196714	0.00540978	0.0522724	0.0239007	0.048777	0.0264937	0.00110708	0.00587917	-0.0315635	-0.00837545	-0.0136466	0.0477888	-0.0668419	-0.0196439	0.0252248	0.0208106	0.0299951	0.010171	0.0115489	0.000385402	-0.00725545	0.0121115	0.0167761	-0.00932914	-0.0149686	-0.00439568	0.0491542	0.00872824	-0.00915623	-0.0290091	-0.000345905	0.0172693
Sample31	-0.0334387	-0.0257658	-0.00757407	0.021845	0.0110673	0.00768672	0.0185846	-0.0113651	0.0161606	-0.0176669	0.0364601	0.200878	-0.00765102	0.0365451	-0.0346122	-0.00203702	0.00841874	0.00849804	-0.0131745	0.0292946	0.000259923	0.0406093	0.0204589	-0.00594211	-0.000672569	-0.00472026	-0.00345026	0.00827589	0.0245655	-0.0456193	-0.0223896	0.0532431	0.036794	0.0154258	0.00691459	0.00602048	-0.0324715	-0.0155147	-0.00113397	-0.00779424	-0.0283795	0.00273244	-0.0211307	0.0277737	0.0154415	0.0106923	-0.0246582	-0.0172495	-0.0249451
Sample32	-0.0474929	-0.0683967	0.00266137	0.00233045	0.0129212	0.0206449	0.00997315	-0.00983846	0.00730375	-0.0177187	0.00263793	-0.0292813	-0.0215067	0.024652	-0.0598646	0.0111716	-0.0173645	0.0157375	0.00798228	0.0281404	0.00278316	0.0341572	-0.0176522	0.0169104	-0.0142816	-0.00748828	-0.00695929	-0.00387438	0.0255598	-0.0794717	-0.0266907	0.0189726	0.025294	0.00695421	0.00659961	0.0131101	-0.00157036	-0.037635	0.00704623	-0.0126886	-0.0338836	-0.0269319	-0.0457386	0.00936453	0.00178173	-0.00450754	-0.024008	-0.0346815	-0.0144809
Sample33	-0.0337804	-0.0584216	0.00184749	-0.0125387	-0.00373311	0.00463938	-0.00633784	0.00208914	-0.0192025	-0.00290773	0.0353882	0.0982674	-0.0103671	0.0340787	-0.0177038	0.021932	-0.0112911	-0.0115275	0.014901	0.0520461	-0.0193611	0.0408122	-0.0180329	0.00119565	0.0057473	-0.0258896	-0.00222997	-0.0180363	0.0168287	-0.0579187	-0.00554015	0.0330708	0.012148	0.0312157	0.00217504	-0.0163085	0.00490572	-0.0389795	0.0235626	0.0291731	-0.00213909	-0.0138903	-0.0143293	0.0437495	0.0387478	-0.00629913	-0.030877	-0.0160131	-0.0198295
Sample34	-0.0464859	-0.0589818	0.00320965	0.0190612	0.0210198	0.00786518	-0.012787	0.0102167	0.00257503	-0.0177573	0.0411094	0.0878012	-0.0123249	0.031266	-0.0276408	0.000449364	0.0215393	0.0442544	0.00652631	0.0888366	-0.00397631	0.0527382	-0.00668032	-0.0122938	0.00865415	-0.0197721	-0.0137093	-0.0215823	0.036304	-0.0395151	-0.0235176	0.0282809	0.0171081	0.0185663	0.00912378	0.00313965	0.0119986	-0.0303429	0.0225452	0.0121982	-0.00748204	-0.00193589	0.0104995	0.0493539	0.0228765	-0.0144932	-0.00821212	-0.0143498	-0.012655
Sample35	-0.048336	-0.0719841	-0.00193598	-0.0129402	0.0392807	0.0152724	0.023534	-0.005316	0.0290539	-0.0164767	0.0255154	0.057829	-0.0391802	0.0258285	-0.048267	0.0305911	0.00395661	0.00247254	0.0306695	0.0460991	0.0339381	0.0650476	0.0153936	0.00311689	0.0165	-0.0200993	-0.012041	-0.0199354	0.0447533	-0.0685414	-0.0237879	0.04158	0.0377035	0.0406994	0.0200048	-0.0173397	0.00344323	-0.0194956	0.0300268	0.0318068	-0.0437293	-0.0269609	-0.042855	0.0541721	0.0196195	-0.000111877	-0.0428911	-0.0088518	-0.01475
Sample36	-0.0743196	-0.0925552	-0.000412677	-0.0154994	0.0383521	0.0220361	-0.00625504	-0.00249686	0.0257592	-0.050231	0.00385668	0.0515485	-0.0546569	0.00872608	-0.0809431	0.0417544	-0.00146193	-0.0133763	0.0139654	-0.00175134	0.0159584	0.0872264	-0.00452444	-0.0236653	0.00880428	-0.0152473	-0.0439935	-0.004215	0.0264211	-0.0794132	-0.0324372	0.0106503	0.0427876	0.00676488	0.0185177	-0.00812659	0.00620857	-0.0367042	0.0181202	0.0107751	-0.0463649	-0.0114416	-0.0379203	0.0549113	0.0470151	-0.0167	-0.0353541	-0.00678866	-0.00416272
Sample37	-0.0396568	-0.0666128	-0.0238375	-0.0118597	0.0109241	-0.000221505	-0.0182407	-0.0155596	-0.00282702	-0.0259193	0.00769849	0.0352895	-0.013107	-0.00142958	-0.0730252	-0.00380888	-0.0127226	-0.00173581	0.00442113	0.0157282	0.0352348	0.0456928	-0.00872994	-0.0153835	0.00991142	-0.029866	-0.00652489	-0.0115858	0.0510706	-0.0518273	-0.0261284	0.0054736	0.0236079	-0.00341443	0.000587213	-0.0134303	-0.00915422	-0.0459005	-0.0107686	0.00198475	-0.0249382	0.00876468	-0.0264846	0.00755022	-0.00135403	-0.0217181	-0.0337876	-0.0306351	-0.0306959
Sample38	-0.0455568	-0.0529105	-0.00326818	0.0148252	0.0357712	-0.00138051	0.0315805	-0.00959566	0.00183349	-0.0103809	0.0245235	-5.85226e-05	-0.0331912	0.00785461	-0.0680233	0.0248959	-0.000173231	-0.000930229	0.0120536	0.0378091	0.0187853	0.0322212	0.0110436	-0.0217393	0.0157183	-0.00777834	-0.0387647	0.00940109	0.05433	-0.0756113	-0.0199501	-0.00341707	0.0210489	0.00836674	0.0184532	0.00150711	0.00283892	-0.0383059	0.0289938	0.00448356	-0.0303426	-0.0113978	-0.019475	0.0147388	0.0157924	0.0261546	-0.0314484	0.00602377	-0.0293051
Sample39	-0.0186344	-0.0466387	0.013366	0.0141194	0.0172983	-0.013543	-0.0143563	-0.00842889	-0.0113721	-0.0308751	0.0138658	0.0760522	0.000631895	0.016659	-0.0290499	0.00770706	-0.0065952	0.0103521	0.0327582	-0.0232497	-0.011144	0.0412615	-0.0255377	-0.00830999	-0.00207971	-0.0278776	0.0227736	-0.0118956	0.030381	-0.0465152	-0.0178394	-0.0115988	0.0184991	0.0163732	0.00390527	0.00543905	-0.0091024	-0.0579266	-0.00853502	0.015407	-0.0220246	-0.0131153	-0.0173806	0.00433866	0.0122216	0.0175384	-0.0283177	-0.0391774	-0.00667722
Sample40	-0.034271	-0.0407583	-0.0100086	0.0230262	0.00982673	0.00359885	0.0186305	0.00688022	-0.00669537	0.0146306	0.0241306	0.13154	0.0461284	0.0181825	-0.0145848	0.0042213	0.0438218	0.0139107	0.0158795	0.0159252	0.0242824	0.0557501	-0.0379716	-0.000485371	-0.033545	-0.028124	0.00536245	-0.0248657	0.00690377	-0.0248373	-0.0225783	0.015829	0.0178233	0.0245458	0.018854	-0.0142708	-0.00504143	-0.0285158	0.0276991	-0.0116172	-0.000759454	0.0150144	-0.0154681	0.0432715	0.0312567	0.0138874	-0.0109848	-0.0048118	-0.00231958
Sample41	-0.0100467	-0.0320212	0.00548947	0.0595778	0.0082217	0.000529644	-0.0193588	-0.00692612	0.0270316	0.0147025	0.0495292	0.063633	0.0288876	0.0158279	-0.0286999	0.00102649	0.0233148	0.0235372	0.0405521	0.0302811	-0.00975192	0.0185884	-0.0325365	0.0217123	-0.021596	-0.0237153	0.0225395	-0.00264655	0.0104305	-0.0159553	-0.00675241	0.00141985	0.0069504	0.00313243	0.0181977	-0.0203693	-0.028119	-0.0508938	0.013316	0.00873698	0.0259691	0.00209627	-0.010526	0.0346536	0.00382775	-0.00389986	-0.00913934	-0.0133939	0.0141056
Sample42	0.00137935	-0.031642	-0.0250131	0.0240226	0.00398743	-0.000150113	0.0051691	0.00717232	0.00319268	-0.00297024	0.0209049	-0.0872781	0.0128071	0.021431	-0.0272418	0.00388215	0.0106805	0.00633057	-0.0124593	0.0219811	-0.00509777	0.0191657	-0.0231464	-0.00240711	-0.0256244	-0.0223553	0.0216859	0.0187875	0.0180284	-0.0340294	-0.0076921	8.61094e-05	0.0154849	0.0167676	0.0144026	-0.00203295	-0.0184212	-0.0310894	0.0125384	-0.00668361	0.022142	0.030073	0.00787708	0.030867	0.0192215	0.00848742	-0.0207843	-0.0137087	-0.0212142
Sample43	-0.0249164	-0.0537336	-0.00701962	0.00392496	0.0403487	0.00500449	0.00765831	0.0010328	0.0304182	-0.0255604	0.0310684	-0.0218327	-0.00753927	0.0122837	-0.0432332	0.0262416	0.00283839	0.0175662	0.0387464	-0.0167788	-0.00365371	0.0690826	0.0235867	0.0089557	0.0224973	-0.00635727	-0.0177732	-0.00630918	0.0236646	-0.0544974	-0.00275959	0.00991676	0.0339011	0.00546877	-0.000674917	0.0269261	0.0145546	-0.00199034	0.0328264	0.0133621	-0.0306387	-0.00396195	-0.0267676	0.0265849	0.0324487	0.00436191	-0.0202611	-0.0377485	-0.0298195
Sample44	-0.036563	-0.0403398	-0.0211211	0.014378	-0.0166104	-0.000414224	-0.00771596	-0.00932541	0.0240566	-0.0286132	0.0105814	0.0153693	-0.0167625	-0.0162042	-0.029304	-0.00580208	0.0180505	-0.0245921	-0.0169729	0.0512445	-0.00975352	0.0545746	-0.0308551	-0.0198112	-0.0214644	-0.01959	0.00486581	-0.0286641	0.0323597	-0.017029	-0.0136013	-0.00326013	0.0111344	0.00912033	0.00629552	-0.015122	-0.0250891	-0.0492255	-0.000631516	0.0179697	0.0102834	-0.0181152	-0.0141176	0.0202509	-0.00258748	0.00792567	-0.0248817	-0.023487	-0.000479563
Sample45	-0.0285599	-0.0810206	-0.00301952	0.0348254	0.00295236	-0.0272122	-0.0298873	-0.032562	0.0461274	-0.00380302	0.0366463	0.00325841	0.00852236	-0.00380564	-0.0254504	-0.0263778	0.0109518	-0.00845191	0.00176109	0.0599104	-0.0204138	0.0318057	-0.0471921	-0.0194042	0.00331842	-0.0237788	-0.000537537	-0.0265515	-0.00670535	-0.0202546	-0.0343218	0.0152039	-0.00570806	0.0153215	-0.00975962	-0.0142405	0.000902811	-0.0683041	-0.00595586	0.0285374	-0.0218306	-0.012341	-0.0283444	-0.00199533	-0.00661762	0.00626237	0.00096156	-0.0197844	-0.0146531
Sample46	0.0138361	0.0118716	-0.0256346	0.0224546	-0.019557	-0.0435889	-0.0103322	-0.0293635	-0.0410006	-0.0286225	-0.0178632	-0.0370402	0.0239961	-0.00650826	-0.0436389	0.000237932	-0.0134452	-0.0113764	-0.00891498	-0.00773767	-0.0486693	0.00272677	-0.0393641	-0.03707	-0.0435616	-0.0402757	0.0348629	-0.0461379	0.0162393	-0.00412676	-0.00388863	-0.0165588	-0.0280023	0.028992	-0.0135338	0.0106796	0.00321086	-0.0594402	-0.0129529	0.021603	0.00387985	0.00371442	-0.0101012	0.00822297	-0.000406089	0.00563505	-0.0399242	-0.0140205	-0.0324247
Sample47	-0.0289679	-0.0307581	-0.0257334	0.0211666	-0.0393896	-0.0676426	-0.0448569	-0.0515962	-0.0247029	-0.0155221	-0.0398649	-0.0779577	-0.0344244	-0.00485586	-0.0620708	-0.0135832	-0.0409646	-0.0296234	-0.02517	-0.0048393	-0.00865177	-0.0228993	-0.0399162	-0.0422854	-0.0591116	-0.0518423	0.0222314	-0.0286292	-0.0116749	-0.0457881	-0.0246113	-0.0278297	-0.0318312	-0.0045857	-0.0170324	-0.00762512	-0.0109517	-0.0591395	-0.029218	0.00522827	-0.0158745	-0.0217457	-0.0225488	-0.0330319	-0.0113193	0.00260474	-0.0216774	-0.0271271	-0.0419915
Sample48	-0.0270466	-0.0616497	-0.0318339	0.0105758	0.00106904	0.00616699	-0.0191989	-0.00870938	0.00598462	-0.0225708	0.00983431	-0.0669955	0.0226582	0.0280092	-0.0211515	0.00352219	-0.0080116	0.00206176	-0.00155925	0.035557	-0.0226574	0.0308898	-0.0156129	0.00336535	-0.00440312	-0.0175394	0.0115137	-0.00185985	0.0234611	-0.0198423	-0.0237839	-0.0224319	0.00289987	0.0236915	-0.00253004	0.00234328	-0.00307918	-0.024882	0.0177726	-0.000636027	0.00435277	0.0115224	-0.00487746	0.021961	0.0110239	-0.00620286	-0.0513131	-0.0170077	-0.0289402
Sample49	-0.0180757	-0.0361614	0.00413432	0.0402212	0.0246211	0.0024132	0.0229695	0.000226938	0.0823851	-0.0213912	0.0260084	0.0250119	-0.00520329	0.00292363	-0.036665	0.0172152	0.0119968	0.0140761	0.0398537	0.0257889	0.00468092	0.0274435	-0.00888332	-0.0179194	-0.0198334	-0.0259047	0.0115217	-0.001738	0.0352871	-0.0448139	-0.0151745	0.018589	0.0198294	0.016979	0.00947376	0.0145995	0.00506689	-0.0329039	0.0376532	0.0247876	-0.0118863	-0.0254343	-0.0240328	0.0389506	0.014097	0.00148497	-0.0314179	-0.0144351	-0.00885094
Sample50	-0.0434013	-0.0760262	-0.0132436	-0.0163437	0.0141945	-0.0178634	-0.00660751	-0.0287733	-0.0922775	-0.037794	0.020126	-0.0656767	-0.0405945	0.0149192	-0.0666032	0.0224237	-0.0067576	-0.0151415	0.0100308	0.0173228	-0.0026016	0.0650693	0.0159545	-0.0282039	0.00532101	-0.00643223	-0.014289	-0.0278228	0.0480334	-0.0738679	-0.0417822	0.0149787	0.0203013	-0.00394644	0.00235229	0.0186197	0.00221418	-0.01417	0.0119531	0.0113968	-0.0401383	-0.0123042	-0.0100033	0.020541	0.0234047	-0.00608958	-0.0412719	-0.0184303	-0.0112734
Sample51	-0.0238164	-0.017668	0.00335323	0.0278466	-0.00257219	-0.0185875	0.0105273	-0.0133144	0.0200957	-0.0327385	0.00583443	0.0635334	-0.00855318	-0.000368048	-0.0470652	0.00169947	0.00581471	0.0171742	-0.00773132	-0.00841639	-0.0311955	0.0066252	-0.0167238	8.18428e-05	-0.0102689	-0.0150626	0.0316016	0.00689971	0.0201157	-0.0410558	0.0137015	0.0137612	0.00843455	0.0153664	-0.00448411	0.0389499	0.0159323	-0.0243651	0.00551784	0.0352065	-0.0244571	-0.0208665	-0.0167767	0.0426448	-0.00101703	-0.00161025	0.00732735	0.00426806	-0.0076109
Sample52	-0.00364539	-0.0526915	-0.029899	0.00725161	0.0296062	-0.00722042	0.0143356	-0.0162441	-0.0166205	0.00332057	0.0272085	0.0337068	-0.00136204	0.0272428	-0.0386974	0.00386413	-0.00400997	0.0320425	0.0437205	0.0452854	0.00510379	0.0183812	-0.0175194	-0.012352	-0.0206932	0.00369582	0.00919416	-0.0121746	0.0496559	-0.0503523	-0.0124076	0.0312156	0.0245408	-0.00268402	-0.00923983	0.0208583	-0.0204031	-0.0286862	0.0174859	0.0260821	-0.0123757	-0.00517246	-0.00497473	0.0128078	0.0136881	-0.00108987	-0.0396221	-0.024274	-0.00980282
Sample53	0.0111591	0.0013102	-0.00461401	0.0291917	0.0074629	-0.0219012	-0.00528633	-0.0125481	0.0429249	0.0156587	0.0116963	-0.0175003	0.0243259	0.0191972	-0.0333898	-0.0414665	0.0289606	-0.000374584	-0.00253127	0.00192031	-0.0556668	-0.0185709	-0.0447036	-0.0281628	-0.0274121	-0.0264751	0.0345039	-0.00723071	0.00994228	-0.0190482	-0.00476595	0.00623561	-0.0300358	0.0168494	-0.00349347	-0.00753765	-0.013894	-0.0328187	0.0137874	0.0241261	-0.0116979	0.00627294	0.0166632	-0.0119777	-0.00689346	0.00622425	-0.035227	0.00121047	0.00767383
Sample54	-0.0127874	-0.0261217	0.00246316	0.00689654	-0.000131121	-0.0163792	-0.0240906	-0.0137461	-0.111107	-0.0307627	0.00300141	-0.018727	-0.0359501	-0.0129403	-0.0547955	-0.0240934	-0.0304538	-0.0119062	0.00756999	-0.00459658	-0.0266582	0.0161554	-0.020902	-0.0286436	-0.0140036	-0.0387277	0.0154616	-0.0289852	0.0210072	-0.0528059	-0.000438825	-0.00762963	0.0119602	-0.0149858	-0.0092671	0.00853907	0.0192421	-0.0308006	0.00806347	0.018089	-0.041218	0.0117415	-0.0297289	-0.00192024	-0.026209	-0.00571316	-0.030644	-0.0240884	-0.0249351
Sample55	0.00979258	-0.0215356	-0.0019103	0.0229001	-0.0151523	-0.0104402	-0.0162734	-0.0277713	-0.0166371	-0.0273387	-0.0113208	-0.0559081	-0.0164655	0.00138625	-0.0544825	-0.00489034	-0.0343683	-0.00939965	-0.011377	0.0125171	-0.0295468	0.00458325	-0.036217	-0.016638	-0.0106548	-0.0287495	0.00479387	-0.0205041	0.0152403	-0.0575431	-0.014484	-0.00856173	0.0046115	0.00571827	-0.00730642	0.022045	-0.00625673	-0.0362093	-0.0136278	0.00868356	-0.0208797	-0.00127052	-0.00600254	0.0159484	-0.0274019	-0.00504945	-0.0102164	-0.0381166	-0.0358137
Sample56	-0.0375967	-0.039389	-0.00934989	0.0355988	-0.0063885	-0.0101015	-0.0247685	-0.0207114	-0.0259703	-0.0194831	0.0178276	0.102519	-0.0332421	0.00583899	-0.0377245	0.00975855	-0.00306848	0.00199918	-0.00717509	0.0400439	-0.021142	0.0231096	-0.0399469	-0.0212548	-0.0200707	-0.0226557	-0.0101537	-0.0087344	0.0188167	-0.0500981	-0.00464942	0.0139445	-0.0140111	0.0301675	-0.0140785	-0.0131833	0.0257004	-0.00959501	0.0137607	0.0152783	-0.00509924	-0.0324338	-0.0239689	-0.000351593	-0.0134811	0.0125495	-0.0204115	-0.016338	-0.0249834
Sample57	-0.0135149	-0.016744	0.012026	-0.00690454	-0.0215128	-0.0123681	-0.00291348	-0.0357572	-0.0323006	-0.0280804	-0.0189308	-0.0528875	-0.000826496	0.00385861	-0.0641708	-0.00339237	-0.0454672	-0.0263978	-0.00733088	0.0151707	-0.0140596	0.0231126	-0.0391467	-0.0551201	-0.0162909	-0.0163295	0.0155819	-0.0232821	0.0323994	-0.0430969	-0.0268654	-0.00758262	-0.00252543	0.00649961	-0.0212317	-0.0041832	0.00187932	-0.0306278	-0.0258544	0.0214203	-0.0132833	0.0287663	0.000164515	-0.0127071	-0.00197073	-0.00309466	-0.0425015	-0.014532	-0.0306092
Sample58	-0.0780849	-0.0732486	-0.0410884	-0.00209542	0.0361599	0.00394221	0.00079607	-0.0306458	-0.0490108	-0.0544221	-0.0114849	0.0468818	-0.0504404	-0.0111291	-0.0384893	0.031139	-0.0296156	-0.00831715	-0.00992115	0.0084681	0.0044281	0.0311323	0.0199751	-0.0359983	-0.0199377	-0.0151849	-0.0237721	0.0128284	0.0583953	-0.0702843	-0.0118012	0.0182747	-0.000614616	0.00370585	0.0121431	-0.00637219	-0.0184908	-0.0147483	0.0249395	0.0162237	-0.0103862	-0.0198328	-0.020411	0.02456	0.0143223	0.00496833	-0.0299902	-0.0112516	-0.0347233
Sample59	-0.025253	-0.0106543	-0.0205893	-0.0032285	-0.00121185	-0.0119073	-0.00694935	-0.0326038	-0.0880261	-0.037616	0.00261184	-0.0255575	0.00125992	-0.0103704	-0.0437759	-0.0280689	-0.0190459	-0.0258831	-0.00512228	-0.00602197	-0.0258545	0.0305563	-0.0228841	-0.0416845	-0.0102351	-0.0234415	0.0152184	-0.0503426	0.029617	-0.0408295	-0.00858043	0.00491106	-0.00617928	0.0132406	-0.0267051	-0.00187497	0.00209329	-0.0332481	-0.00828145	0.00150972	-0.0264582	-0.0112452	0.0131266	-0.0041014	-0.0162775	-0.00722251	-0.04569	0.00617921	-0.00608775
Sample60	-0.111805	-0.129253	-0.0184667	-0.032074	0.0485315	-0.0117677	-0.00922605	-0.0256458	0.0285245	-0.040627	0.00208822	0.0123413	-0.0673075	-0.00178926	-0.0803443	0.0102855	-0.0259972	-0.0311679	0.0225489	0.0504033	0.0038998	0.0708807	0.0434136	-0.0398072	0.00611878	-0.0208617	-0.0601906	-0.0251476	0.0832811	-0.0859248	-0.0368291	0.02353	0.0378428	-0.0247984	-0.00283947	-0.0139332	0.000309187	-0.0345484	0.0160225	0.0159604	-0.0519326	-0.0335016	-0.0605068	0.0258092	0.0226756	-0.0150226	-0.0457915	-0.0344177	-0.0455637
Sample61	-0.046408	-0.0557191	-0.0312922	0.00532337	0.00696228	-0.00290474	0.00610757	0.00164089	-0.041696	-0.035967	0.016578	0.0414452	-0.0520345	0.0049942	-0.0483962	-0.00474933	-0.00545919	0.00629783	0.0091254	0.0514676	0.0247111	0.0624253	0.0240867	-0.0194808	0.00597806	-0.00873299	-0.0233863	-0.0346348	0.0390473	-0.0716018	-0.0109689	-0.0108837	0.0303389	-0.00407481	0.00480983	-0.0108075	-0.0090543	-0.00890835	0.0122293	0.0243717	-0.0390327	-0.0100289	-0.0107792	0.0059003	0.0131647	-0.0105506	-0.0346203	-0.0326403	-0.0209132
Sample62	-0.06868	-0.0732694	-0.0115248	0.00194813	0.0161127	0.0021946	-0.00545762	-0.00980896	0.0120614	-0.0239803	0.0220797	0.0994613	-0.0312799	0.0105757	-0.0427316	0.0109261	0.0110563	-0.00772925	0.00973491	0.0376406	0.0251346	0.0457336	-0.0064761	-0.00881131	-0.0104832	-0.043384	-0.0281259	-0.0164208	0.0444108	-0.0620072	-0.0129849	0.0261262	0.0627143	0.0242063	0.0146159	-0.0179731	-0.0162695	-0.00840007	0.00373264	-0.0112785	-0.0372275	0.00265366	-0.013703	0.0468287	-4.34768e-05	-0.0243843	-0.0215609	-0.0227806	-0.0119669
Sample63	-0.0473771	-0.0621646	0.00406278	0.0203258	0.00564198	-0.00599996	-0.0130186	-0.0104167	0.0243921	-0.0272261	0.0416013	-0.0453922	-0.00222985	0.00255532	-0.0229241	0.011415	0.0146035	0.0197546	0.0228105	0.0435442	0.0109502	0.0401198	-0.00250773	-0.0167921	-0.0105107	-0.0489408	-0.0121358	-0.0152043	0.0122796	-0.0480067	-0.0325909	-0.00308596	0.0255457	0.00980871	0.00424826	-0.0240893	-0.0213583	-0.0265707	0.00230182	0.0052058	-0.0270712	-0.0237072	-0.022227	0.00869806	-0.0160647	-0.00130465	-0.0271443	0.0012668	-0.0156713
Sample64	-0.023287	-0.050887	-0.0182985	0.00770513	0.0149269	-0.0117818	-0.00493994	-0.0375565	0.00956924	-0.0224488	-0.00742933	0.048532	-0.0421263	0.0217599	-0.0490741	0.00668621	-0.0329691	-0.012592	-0.00052229	0.00897805	0.0154761	0.0722914	0.0172098	-0.026354	-0.0156074	-0.0161259	-0.0274019	-0.00907185	0.0378095	-0.0882192	-0.0193577	0.000607078	0.0326366	0.012438	-0.0104702	0.0216957	0.0302513	-0.0178673	0.0141973	0.00627793	-0.0577961	-0.000269405	-0.037329	0.0275595	0.00175317	0.0166008	-0.0274157	-0.0299609	-0.0156892
Sample65	-0.0356739	-0.0402616	0.0137107	0.00488323	-0.0377821	-0.0355878	-0.0353011	-0.00290524	-0.0426764	-0.0239957	-0.00212102	-0.0323851	-0.0311166	-0.00179435	-0.031485	0.0105301	-0.0346529	-0.00805841	0.0187453	0.0110511	-0.00470875	0.025149	-0.0452071	-0.0161448	-0.0217408	-0.0478283	0.00362436	-0.0191131	0.00147871	-0.0419886	-0.0132093	-0.00750764	-0.0119598	-0.00363732	-0.0304507	-0.00511056	-0.0178828	-0.0431867	-0.0105902	-0.011788	-0.0268139	-0.0144253	-0.0339054	-0.000177618	-0.00895112	0.00660437	-0.0148931	-0.00958119	-0.013671
Sample66	-0.0299967	-0.0517658	-0.0543899	0.00685417	0.0232446	-0.0100568	0.0176474	-0.0341872	-0.00879196	-0.0109301	0.021256	-0.0593876	-0.0360431	0.0176349	-0.0374923	0.0264087	0.00748269	-0.0111908	0.0265242	0.0215284	0.0257773	0.0558945	0.0441792	-0.0143342	0.0267153	0.00583488	0.00121407	0.000491901	0.0672201	-0.0502101	0.00960828	0.0292903	0.0763321	0.0391913	0.00860849	0.0151044	-0.00960739	-0.019217	0.0379342	0.0199478	-0.0304304	-0.00210089	0.00255179	0.0460655	0.0384178	0.00408153	-0.0347949	-0.0167926	0.0159807
Sample67	-0.0603836	-0.080125	-0.0255091	0.00833775	0.025806	0.00892877	0.00291742	-0.0297195	-0.129665	-0.0394165	0.0161907	0.104041	-0.0632838	0.0186703	-0.0723654	0.0172091	-0.00170546	0.00066148	0.00767006	0.0493002	0.0193737	0.0474786	0.0331824	-0.0182326	-0.0036775	-0.000290895	-0.0158166	-0.0166087	0.0383471	-0.0858145	-0.0182951	0.00534293	0.0439218	0.029591	0.0248372	0.00441623	-0.0175612	-0.00717766	0.0159346	-0.00627726	-0.0323317	-0.0464581	-0.0303577	0.0523259	0.029764	-0.0175673	-0.0291566	-0.0281597	-0.00268161
Sample68	-0.0315165	-0.0697733	0.00409093	-0.0206545	0.0236068	0.0101015	0.0109182	-0.0189305	-0.011801	-0.0466773	-0.00740629	0.0344775	-0.048211	0.0275149	-0.0353086	0.00806254	0.0158504	-0.00746895	0.0223325	0.022254	-0.024357	0.0430091	0.0067247	-0.0158224	0.0188113	-0.0266258	-0.0346561	-0.0110675	0.0419167	-0.082192	-0.0288529	0.0116668	0.0194106	0.00552147	0.00144918	-0.0232684	0.00735583	-0.031939	0.0259319	0.0184984	-0.0203007	-0.0266876	-0.0353084	0.0293883	0.0136956	0.00455106	-0.0337398	-0.0273566	-0.0277951
Sample69	-0.0452331	-0.0668171	0.0112575	0.0126814	0.0345704	0.0188633	0.0242687	0.000893626	-0.0631714	-0.00824265	0.0370552	0.0500139	-0.0197243	0.029825	-0.0568145	0.034623	0.00404831	0.0112458	0.026712	0.0446225	0.0104525	0.0570768	0.00744171	-0.011619	-0.00843821	-0.0218312	-0.0136475	-0.00694883	0.0104274	-0.0752312	-0.0344481	0.00680169	0.0385108	0.0181875	0.0127498	-0.0114675	-0.0182785	-0.0372474	0.0255189	0.0230745	-0.0252852	-0.0234621	-0.035724	0.0327733	0.0267045	0.0151671	-0.0200877	0.00637957	0.00794972
Sample70	-0.0321572	-0.0335776	0.00132209	0.028949	0.0322564	0.0183013	0.00129223	-0.00867139	0.00379528	-0.00256718	0.0173038	-0.0362146	-0.031507	0.0609042	-0.0289107	0.0119092	0.0265335	0.0171181	0.0144794	0.062169	0.00493358	0.0446792	-0.0162467	-0.0107375	0.00214049	-0.0254952	-0.0154348	-0.029475	0.0522962	-0.0270911	-0.00911348	0.0103512	0.029311	0.00720568	0.0170874	-0.0118178	0.0126066	-0.0321698	0.0176548	0.0113527	-0.00245963	-0.00644692	-0.0044965	0.0324643	0.0251078	-0.0153405	-0.0286715	-0.0062524	-0.0326078
Sample71	-0.0660198	-0.088229	0.00398514	0.00817818	0.0531217	0.0228955	-0.0137269	-0.0239462	-0.013254	-0.0252244	0.00129256	0.0627802	-0.0596073	0.021577	-0.0548255	0.0125989	-0.0212819	0.0068533	0.0481952	0.0549906	0.00064931	0.054512	0.0154279	0.00375577	0.00379341	-0.000260937	-0.0464286	0.00619575	0.0472269	-0.080749	-0.0220919	0.0444976	0.0322598	0.0122948	0.0143346	-0.0127328	0.00592525	-0.029835	0.0262979	0.0216812	-0.034497	-0.0375405	-0.0297649	0.0664457	0.00147744	0.00613698	-0.0130893	-0.00925949	-0.0356943
Sample72	-0.0448815	-0.0733177	0.0153627	0.00807433	0.010238	0.0191847	-0.00215102	-0.00271322	0.00700136	-0.0303621	0.0214114	-0.0104865	-0.026804	0.0136092	-0.0508772	0.0190421	-0.001624	-0.00212947	0.00177694	0.00187993	-0.000927835	0.0412907	-0.00931015	-0.00967069	-0.0293031	-0.0434442	-0.019456	-0.021052	0.0194865	-0.0610342	-0.0353792	-0.00374376	0.0256179	0.0256061	0.0144113	-0.00960385	-0.00295945	-0.0233672	0.0165487	0.0162848	-0.0513047	-0.0275008	-0.0214808	0.0324336	0.0243462	-0.00204755	-0.0323115	-0.00400009	-0.001482
Sample73	-0.0798507	-0.0738536	-0.01395	0.015625	0.0369976	0.049374	-0.00521991	-0.00730489	0.0277139	-0.0111556	0.0382449	0.0310645	-0.0103346	-0.00419176	-0.0534273	0.0586789	0.011681	0.00623959	0.0508048	0.0549872	0.032103	0.0388952	-0.00129561	-0.00807673	0.014609	-0.0171942	-0.00616212	-0.0352599	0.031923	-0.056544	-0.0248525	0.0072474	0.0527871	0.00971491	0.0298213	-0.00350849	-0.051652	-0.0312782	0.025701	-0.0147531	-0.00887707	-0.0116081	-0.0237429	0.0561852	0.0133237	0.0202311	-0.0378105	-0.0147302	0.0198302
Sample74	-0.0163778	-0.0675632	0.00475646	0.0174111	0.0116292	-0.0199231	-0.0163392	-0.0356042	0.00511659	-0.01548	0.0324353	0.0332747	-0.0235213	-0.000794368	-0.0559221	0.00945658	0.00911408	0.0156595	-0.0131814	0.0365178	0.0106518	0.0343875	0.011665	-0.0239193	-0.0149106	-0.0263766	-0.00846583	-0.0152919	0.0269118	-0.0306082	-0.0256789	-0.00573051	0.0119802	0.00926751	-0.016471	-0.00102294	0.000401939	-0.039261	-0.000540807	-0.00196975	-0.0264364	-0.00162027	-0.0170942	0.00720489	0.0153904	0.00235293	-0.0216435	-0.0363151	-0.0328688
Sample75	-0.0164873	-0.0342123	0.0180385	-0.00315256	0.0193497	-0.0150973	-0.0302029	-0.00141135	-0.014483	-0.0172384	0.0184568	0.0652303	0.000970211	0.0204546	-0.0382216	4.79507e-05	-0.00247459	-0.00476038	0.00671196	0.0334021	7.58976e-05	0.0257778	-0.0141698	0.00376009	0.00389719	-0.00926442	-0.00411558	-0.0230743	0.00824827	-0.0469087	-0.0023223	0.0091962	0.00275169	0.0172707	0.0207257	0.00152864	0.00326134	-0.0278279	3.34704e-05	0.0229951	-0.0240692	-0.00469906	0.000201081	0.0311648	0.00799893	-0.00694505	-0.0299496	0.00569823	-0.00819706
Sample76	-0.0429912	-0.0719373	-0.0118981	-0.0181023	0.0394004	0.0160038	0.0197029	-0.0174634	-0.0334186	-0.0311726	0.0155957	0.0134896	-0.0539884	0.000627928	-0.0501518	0.0159248	-0.025614	-0.00698664	0.00635042	-0.00127001	0.00506493	0.0397357	0.0402145	-0.013708	0.00355947	-0.00682158	-0.0232325	-0.0106506	0.0847405	-0.0944616	-0.0142927	0.0351324	0.0207576	-0.00796279	0.0097645	0.0324117	0.0214917	-0.0277945	0.0359696	0.00304848	-0.0464838	-0.011627	-0.0267425	0.0424096	0.027972	-0.00542192	-0.042757	-0.0229445	-0.0302162
Sample77	-0.0221619	-0.0224995	-0.0173491	0.0207663	0.000666397	0.00294337	0.0125551	0.00554648	-0.0406283	-0.0115645	0.0108479	-0.0134272	-0.00378139	0.00307858	-0.041464	-0.01726	-0.0116734	0.00450746	-0.002061	0.00535055	-0.0228189	0.00722765	-0.0212992	0.00250228	0.00313847	-0.0149835	-0.00834983	-0.01425	0.0268589	-0.0615575	-0.0175231	-0.022384	0.010377	0.00439452	0.0149445	-0.000957178	-0.00688877	-0.037189	-0.00409535	-0.0153984	-0.0116856	0.00327801	0.0181062	0.0116686	0.00542995	-0.00878338	-0.014742	-0.0485222	-0.0632047
Sample78	-0.047893	-0.052941	-0.0021731	0.0321966	0.0434132	0.0113929	0.011433	-0.00255605	0.0650149	-0.0214057	0.0300136	0.0518339	-0.0080676	0.0105263	-0.0256096	0.0128198	0.0336969	0.0263271	-0.00493169	-0.0106026	0.00745616	0.0397979	-0.0186124	-0.00549895	0.0219827	-0.0179133	0.0229153	-0.00259875	0.0451505	-0.0444816	-0.0227723	0.00844079	0.015641	0.00793998	0.00849093	-0.0214274	-0.0108874	-0.0115298	0.0016608	0.0151755	0.00401009	0.00272941	-0.0279712	0.0427931	0.00498381	-0.00665123	-0.0174386	-0.02475	-0.00637358
Sample79	-0.068975	-0.0991699	-0.0265848	-0.0308145	0.0235702	0.0209431	0.0181206	-0.0404754	0.0315214	-0.0542666	0.0206727	0.164547	-0.0642067	0.0178932	-0.0605083	0.0381495	-0.0106412	-0.00341014	0.026573	0.00565424	0.042166	0.0589114	0.0280783	-0.0281228	0.0175423	-0.0187562	-0.0617406	-0.0222555	0.039144	-0.0930338	0.00660375	0.00923263	0.0421514	0.0302542	0.0192716	-0.00586443	0.0101765	-0.00584655	0.00421932	0.00909381	-0.044111	-0.0229478	-0.0423441	0.0627987	0.0449331	-0.00219361	-0.0335589	-0.0263815	-0.0117836
Sample80	-0.0240434	-0.0571955	-0.00155694	0.028044	0.0150694	0.0141902	-0.00209997	-0.0173404	-0.0218877	-0.0120287	0.0276058	-0.0322793	-0.0390993	0.0201639	-0.0427135	0.0142003	-0.00251652	-0.000390532	0.0208532	0.0443577	-0.00570311	0.0403773	-0.0193686	-0.0192417	0.00886097	-0.0251669	0.00263079	0.00991391	0.039605	-0.0512128	-0.0255925	0.018423	0.0252436	0.0418822	-0.00738531	0.000789818	-0.00160535	-0.0245554	0.00237392	0.0116012	-0.0222606	-0.00695664	-0.0329343	0.0248838	0.0101024	-0.0163717	-0.0195456	-0.0274038	-0.0477777
Sample81	-0.0570424	-0.045083	-0.00976195	-0.00367747	0.0325321	0.0360445	0.00638058	-0.000383427	-0.0916689	-0.0333225	0.0533858	0.114333	-0.028511	0.0259397	-0.0513542	0.00727493	0.00916867	0.0311049	0.0335247	0.0436288	-0.00240431	0.0596196	-0.000771452	-0.024322	-0.00694063	-0.0278121	-0.0284185	0.00581577	0.0453658	-0.0796346	-0.0336253	0.00841089	0.0178354	0.0288648	0.00936973	-0.0096369	0.00105806	-0.0190054	0.0226905	0.020529	-0.0126671	-0.0302803	-0.0291196	0.0328707	-0.0115088	0.00433143	-0.00516351	-0.0114422	-0.00976182
Sample82	-0.0283287	-0.0395579	0.00731273	0.0138986	0.0307424	0.0248569	-0.00363214	-0.00587483	0.0124591	-0.00561907	0.00648505	0.107386	-0.00652198	0.0236896	-0.0495016	-0.00952755	-0.0128404	0.00210474	0.0503386	-0.003757	-0.00315902	0.0443802	0.00879909	-0.0138517	-0.00791683	-0.0306519	0.00886194	-0.00709936	0.0516793	-0.0573135	-0.0444211	0.0101964	0.0214148	0.0278014	0.0114698	-0.012197	-0.0230684	-0.0318546	-3.52919e-05	-0.0179202	-0.0308473	-0.000387614	0.00433815	0.0337748	0.0151007	0.0126492	-0.0284341	-0.0211457	-0.00759694
Sample83	-0.0466718	-0.0428832	0.03037	0.0204046	-0.00518592	0.00222024	-0.000147435	-0.00875044	0.0293664	-0.021125	0.0190377	0.116375	-0.0225331	0.0117031	-0.0551744	-0.0131734	-0.00616997	0.0252416	-0.00087294	0.0565641	-0.0158946	0.0293457	-0.0144308	-0.0147728	-0.0167983	-0.0214595	-0.0182418	0.00260492	0.03014	-0.0572594	-0.0258973	0.016179	0.0306793	0.02652	-0.0011068	-0.0356427	-0.00829971	-0.0384743	0.0139264	0.0105309	0.00843331	-0.0153242	-0.0123216	0.0258602	0.0268219	0.0096793	-0.0300601	-0.0283379	-0.00176705
Sample84	-0.0126344	-0.0272965	-0.0092133	0.0394212	0.0191621	0.0173236	-0.00410117	0.000724801	-0.00818251	0.0126799	0.0380338	0.00229714	-0.00140825	0.00910487	-0.0287976	-0.00144378	0.00278653	0.0260026	0.0071174	0.062332	-0.00270766	0.0317581	-0.0288503	-0.00208327	0.00671893	-0.0291519	0.00436419	-0.0355486	0.024875	-0.0222399	-0.0307154	0.00455865	-0.0134304	0.0148646	0.0400445	-0.00166698	-0.0117698	-0.0123135	0.00725148	0.024576	-0.001872	0.00215913	-0.0133035	0.0299146	0.0159479	0.0169178	0.00190696	0.0150531	0.00817768
Sample85	-0.0555746	-0.0655077	-0.00663873	-0.0045805	0.00273879	0.00075732	0.0122454	-0.0204251	0.00156891	-0.0129328	0.021976	-0.0109476	-0.023706	0.0111011	-0.0252799	0.0058726	-0.00133456	0.0110445	0.0181978	0.0559665	0.00191228	0.0490192	0.0102664	-0.0259674	0.0132262	-0.00637495	-0.0137981	-0.024415	0.0468567	-0.0723683	-0.00878722	0.00377354	0.0305006	0.00737828	0.0212345	0.00986685	-0.0106063	-0.0152524	-0.00553578	0.00917558	-0.0476829	-0.00588627	-0.000613791	0.0568778	0.00685807	-0.0200046	-0.0384229	-0.0185872	-0.00520272
Sample86	-0.050327	-0.0519319	-0.0159889	0.00867174	0.0423121	0.0277589	0.0174102	-0.013849	-0.0833663	-0.0302897	-0.00520328	0.0960342	-0.0351712	0.0172756	-0.0518976	0.0327014	-0.0155995	0.01774	-0.00630672	0.0446144	0.00868936	0.0424494	-0.0122048	-0.016298	-0.00935318	-0.0300579	-0.0107228	-0.0286799	0.0493789	-0.060883	-0.0396568	-0.0126677	0.0197447	0.0323047	0.00801866	-0.0124344	-0.0134387	-0.0177545	0.0125632	0.00747677	-0.025304	-0.0126001	-0.0260771	0.0224656	0.0128939	0.0192694	-0.0256237	-0.0332309	-0.0157756
Sample87	-0.0193547	-0.0242315	0.0182809	0.0469776	0.000575297	0.00156991	-0.000706934	0.00853946	0.023076	0.0077316	0.0358123	0.0493895	0.0431125	0.018183	-0.0117757	-0.00750849	0.0346773	0.0213128	0.00828143	0.0489402	-0.0046352	0.00544438	-0.0393729	-0.0121382	-0.0152028	-0.0215647	0.0318196	-0.00067829	0.00429903	-0.0285918	-0.0106346	0.017111	0.00334653	0.0451412	0.00613364	-0.00759762	0.00356046	-0.0222976	0.0181236	0.0202764	-0.00590321	-0.0222447	-0.0171744	0.0197944	0.0185234	-0.00857784	0.0051888	-0.00550399	0.0107613
Sample88	-0.0448693	-0.0706029	0.0130859	0.00625349	0.0114509	-0.00409506	0.00316199	-0.0371494	0.0361271	-0.0112929	-0.00148829	0.112223	-0.042185	0.0276927	-0.0780213	0.0460086	-0.00294901	-0.0216796	0.0380548	0.0331735	0.00175253	0.0573096	0.00421079	-0.00731769	0.0138518	-0.0283404	-0.0174512	0.00150155	0.0654009	-0.0396003	-0.00879568	0.0319321	0.0298178	0.0015284	0.0244603	0.0059305	-0.0102629	-0.009094	0.0326065	0.0310321	-0.0461021	0.00247556	-0.0306109	0.043508	0.0193625	-0.0254727	-0.034035	-0.0101389	-0.0145306
Sample89	-0.0760026	-0.0961003	0.0110596	0.0182622	0.0239391	0.0169019	-0.00613822	-0.0214051	-0.101852	-0.0189826	0.0357511	0.0690927	-0.0318572	-0.010001	-0.0783387	0.0147252	-0.0181825	0.0167914	0.0246271	0.0427583	0.00849921	0.0460505	-0.00697584	-0.0100199	-0.0105318	-0.0390356	-0.0166516	-0.0180228	0.0336489	-0.0455481	-0.0423967	0.00952187	0.0249274	0.0354065	0.0220321	-0.00876529	-0.0150829	-0.0291011	-0.0026843	0.0130617	-0.0226088	-0.0106614	-0.0396421	0.0301209	0.00138061	0.00616686	-0.0244655	-0.0335647	-0.0395317
Sample90	-0.0431666	-0.0444087	0.0295384	0.024421	0.0523661	-0.0160695	0.0168511	0.000674911	0.0227115	-0.0246889	0.00847139	0.0349214	-0.041315	0.0255348	-0.0389106	0.0141977	0.0310882	0.0204678	0.00971684	0.0329447	0.00919989	0.0425801	0.0118508	-0.00367867	-0.00115976	-0.0288448	0.00556209	-0.00532705	0.0449689	-0.064698	-0.0152977	0.0320902	0.0058231	0.0305985	-0.00512917	0.00577286	0.00264801	-0.0169962	0.0384489	0.0209647	-0.0402415	-0.00205005	-0.0120722	0.0353596	0.0300808	-0.013019	-0.0433572	-0.0258919	-0.0240177
Sample91	-0.0309248	-0.0717116	-0.0261397	0.000942935	0.0194805	0.0128682	0.000811766	-0.0278308	-0.00306822	-0.0696019	0.00898864	-0.027417	-0.0558383	-0.000866264	-0.0857491	0.0303222	-0.014829	0.00372213	0.00561105	0.0369381	0.0229343	0.0368552	0.000577752	-0.0125775	0.00817532	-0.0177863	-0.00939646	-0.0204313	0.0525848	-0.0571121	-0.0279773	0.0236401	0.0424469	0.00965321	0.00530871	-0.00673601	-0.0110199	-0.00196033	0.00230766	-0.0172469	-0.053008	-0.0136445	-0.0287854	0.0574431	0.0161385	-0.00534933	-0.0331691	-0.0343589	-0.0265263
Sample92	-0.0309499	-0.053528	0.0226195	0.0085203	0.0334552	0.00492544	0.0158438	-0.0101777	0.00708809	-0.0254135	0.0238116	0.0764869	-0.0420754	0.00253813	-0.0313131	0.0101333	0.000952308	-0.000816499	0.0253066	0.0650154	0.0260895	0.0462022	0.017474	-0.00519703	0.0143389	-0.0134518	-0.0332559	0.00230136	0.0348138	-0.0867748	-0.0352067	0.0349192	0.0328767	-0.00399404	-0.00995666	-0.0102622	-0.0140308	-0.00604819	0.00917015	-0.00881931	-0.0257279	-0.0299619	-0.0137971	0.0471132	0.0316709	-0.00611968	-0.0173761	-0.0281516	-0.0225312
Sample93	-0.0617491	-0.053146	0.000494641	0.0219385	0.0509944	0.0118627	0.0291693	9.53251e-05	-0.024084	-0.0205058	0.0115858	0.0125509	-0.0347856	0.00903504	-0.0565832	0.0435638	0.00991503	-0.00583508	0.00418115	0.0322257	0.00790381	0.0339709	0.00242899	0.0151699	-0.0229948	-0.0169447	-0.00733434	-0.00728806	0.0585757	-0.0903825	-0.0214472	-0.00989054	0.0177393	0.0096525	0.0212636	-0.00733322	-0.00500616	-0.0104485	0.0153861	-0.0279212	-0.0064824	-0.0162195	-0.0338989	0.037559	0.0143139	0.00652469	-0.0474754	-0.0217822	-0.0435697
Sample94	-0.0359896	-0.047004	0.0121528	0.0366895	0.0257145	0.0141514	0.026834	0.00018538	-0.0437784	-0.0155528	0.0388727	0.0214845	0.0184503	0.0108982	-0.0334556	0.0369736	0.0094796	0.00951781	0.0221879	0.0336252	0.00274873	0.0386548	-0.0249917	0.0141219	-0.0251565	-0.0174722	0.00461057	-0.0175868	-0.000465236	-0.0108865	-0.0140065	0.0191841	0.0091611	0.0172193	-0.0173107	-0.0227722	-0.00954341	-0.0462785	-0.00719521	0.0120971	-0.0170992	-0.015698	-0.00803999	0.0609832	0.0158018	-0.0053511	-0.0248819	-0.0106651	-0.00654777
Sample95	-0.0508538	-0.0609514	-0.00309078	0.000173605	0.0376498	-0.00986064	0.00472507	-0.0183031	-0.0668582	-0.0326631	0.0232412	0.0190176	-0.0521092	0.00350443	-0.0550746	0.0246752	-0.0315329	0.00973618	0.0141816	0.037144	0.00621803	0.0454934	0.0156961	-0.0278754	0.00654198	-0.0374751	-0.0361108	-0.0174281	0.0425424	-0.105337	-0.028717	0.0305684	0.0383372	-0.00544661	0.0336611	-0.014235	-0.000368033	-0.0164754	0.00564173	0.0246555	-0.0394689	-0.0292279	-0.0198158	0.0306091	0.02412	0.00362503	-0.0199924	-0.0119295	-0.035598
Sample96	-0.017354	-0.0372368	0.0205821	0.0218244	0.0148608	-0.00938806	0.00790954	0.00192907	-0.016359	-0.0193191	0.00934481	0.213787	-0.0158847	0.0318579	-0.0581792	-0.00627549	0.00451044	0.00966815	-0.0154281	0.0308526	-0.0203044	0.00598377	0.00587066	0.012663	0.00389606	-0.0010453	-0.0275846	0.00601931	0.000828018	-0.0455938	-0.00688839	0.000162879	0.00865048	0.0340546	0.00465451	0.0354501	-0.00235356	-0.0326448	0.0274995	-0.0135508	-0.0603565	0.00353288	-0.00921883	0.0227965	0.0239278	0.0117551	-0.0513	-0.000120686	-0.0464486
Sample97	-0.0461855	-0.0648819	-0.0139954	0.0127898	0.0372009	-0.000544792	0.0126541	-0.00566435	0.0245173	-0.0374195	0.0264011	-0.0039591	-0.0259313	0.0231856	-0.0440009	0.0159753	-0.0130069	-0.0033007	0.0152934	0.0135276	-0.0138298	0.041955	0.024835	-0.0383027	-0.00811429	-0.0338264	-0.0453648	-0.0159016	0.0489702	-0.0665145	-0.0308742	-0.0141494	0.0442338	0.0190966	0.00295419	-0.0184599	-0.0150322	-0.0247908	0.0140111	-0.0278031	-0.015041	-0.0127901	-0.0355838	0.00369915	0.00979405	-0.00819044	-0.0308754	-0.0316908	-0.00453045
Sample98	-0.00591766	-0.0280198	0.00823421	0.0141348	-0.00155244	0.0152402	0.00422314	0.00447919	-0.0769138	-0.0207484	0.00516808	-0.0668447	0.00533706	0.0242509	-0.0197739	-0.00421425	-0.0149807	-0.00624992	0.00347671	0.0220329	0.00464388	0.0163163	-0.0071244	-0.00638138	-0.0126068	-0.00492986	0.00620839	-0.000756079	0.032421	-0.0444823	-0.0192514	0.000869456	0.0255301	0.0141482	0.000628349	0.0196787	-0.00471412	-0.0188116	0.00343309	-0.00615796	-0.0176518	-0.0134765	-0.0142373	0.0323749	0.0233356	0.0156418	-0.0248109	-0.0263402	-0.0171278
Sample99	-0.0383359	-0.0298004	-0.00256649	0.0176814	0.0184907	0.00388422	0.00665134	-0.00640707	0.0326083	-0.0265422	-0.00704875	0.052388	0.0076138	0.0298606	-0.0252009	0.00648302	-0.0118403	-0.00346766	0.029179	0.0400685	0.00765675	0.0323194	-0.00904523	-0.0192367	0.00690831	-0.0318352	-0.00282605	0.00564616	0.0391372	-0.0523421	-0.011248	-0.0046579	0.00218212	0.0302264	0.0103942	-0.00509468	0.0153267	-0.0312705	0.00464704	0.0220113	-0.0400853	-0.01012	-0.00296646	0.0451376	-0.0173609	0.000796849	-0.0257269	-0.0138466	-0.012237
Sample100	0.0374786	0.000136848	0.0281094	0.0653236	0.0175753	-0.015397	0.0217714	0.00812581	-0.0120011	-0.00330585	0.0215467	0.042019	0.00433963	0.0325908	-0.0157476	-0.0391658	-0.00722424	0.0228702	0.00701478	0.0152884	-0.0506371	-0.0104837	-0.0434819	-0.0057188	-0.0122115	-0.0118346	0.00936409	-0.0199993	-0.00571193	-0.0276285	0.0183434	-0.00138326	-0.0343744	0.0236908	-0.000327091	0.0189031	0.00841645	-0.0469738	0.0221745	0.0348747	-0.0154626	0.0156741	-0.0128419	0.00691358	0.0105109	-0.00792325	-0.0131149	-0.00594602	-0.0284555
Sample101	-0.0257568	-0.0707539	0.000455077	0.0422682	0.00987051	0.0187707	-0.00555045	-0.00333258	0.116601	0.00609598	0.00745649	0.00604488	-0.017034	0.0109768	-0.0423659	0.0143633	-0.00826736	0.0192699	-0.00560351	-0.0138083	0.0169813	0.0309015	0.000971905	-0.0384502	0.0121077	-0.00739368	-0.017719	-0.0149489	0.0388836	-0.0725787	-0.0213735	0.0173709	0.0051513	0.00981941	-0.00716185	0.00451547	0.0031636	-0.0262827	0.0113775	0.0295137	-0.0175476	-0.00757389	-0.00837725	0.0283137	0.00614782	-0.0136572	-0.0231965	-0.0275975	-0.00978489
Sample102	-0.0446915	-0.0724744	0.0187062	0.011332	0.0383536	0.0202628	-0.00392612	0.0193359	-0.0792641	0.00271586	0.0315417	0.0615171	0.00951391	-0.001389	-0.0348982	0.00223698	0.00223109	0.0025731	0.0043902	0.0443048	-0.00804124	0.0381915	-0.0158726	-0.0176122	0.00328577	-0.0265088	-0.0185453	-0.0201777	0.0372086	-0.0507993	-0.0247644	0.0176865	-0.00653844	0.02259	0.00888031	-0.00971124	0.00012045	-0.00987351	0.0173846	-0.00588239	-0.019923	-0.0258248	-0.0214199	0.0422558	0.0232929	-0.0162436	-0.0288375	-0.00302094	-0.0134265
Sample103	-0.0449937	-0.0339078	-0.00160911	0.0213184	-0.00623258	-0.0186293	0.0191023	0.00447599	-0.0101877	-0.00314801	0.043599	0.00046017	0.00503319	0.00727161	-0.0092008	0.00544209	0.0159672	0.00781203	-0.00333251	0.0422088	-0.00567809	0.0170585	-0.0446315	-0.0168001	-0.00280695	-0.0316397	0.0149422	-0.00760174	0.0132903	-0.0276574	-0.0332836	-0.00529148	-0.0220265	0.0451167	0.0077502	0.00813561	0.000282012	-0.0462699	-0.000734896	0.012326	-0.0251137	0.00386107	-0.00201239	0.0406006	0.0187298	0.0363132	-0.0308177	-0.0209911	-0.0124683
Sample104	-0.0377883	-0.0297215	0.00456589	0.0243435	0.00448159	0.00461613	0.0244829	-0.00747131	0.0128709	-0.000971987	0.0206238	-0.0386343	-0.0227632	0.0122207	-0.0501667	-0.00420668	-0.0144192	0.000337633	0.0117848	-0.0101514	-0.000984044	0.0129508	-0.0324882	0.0175146	-0.00973054	-0.016797	0.0180553	-0.00190008	0.0268526	-0.0528645	-0.0151166	0.0331224	0.0234738	0.0138253	0.0197445	0.0021885	0.00921106	-0.0275966	0.00771156	-0.00698335	-0.0144291	-0.00411474	-0.0267452	0.0360911	0.024568	0.0259181	-0.00902752	-0.0209916	-0.0118994
Sample105	-0.0372915	-0.0400261	0.0135357	0.0248843	0.0243646	0.00332036	0.010407	-0.0158893	-0.0809139	-0.000818867	-0.00927021	0.0621288	0.00493846	0.0181314	-0.0474785	-0.0101844	-0.00226314	0.0177635	0.00794898	0.0318613	-0.0433089	0.015141	-0.0244198	-0.0177645	-0.0153602	-0.0267537	-0.00450729	0.0185112	0.0200813	-0.0527066	-0.0138644	-0.00402882	-0.015756	0.0344376	0.0177121	0.0149665	-0.0203845	-0.0232619	0.0116398	0.00302316	-0.0146496	0.0113052	0.00172382	-0.00470598	-0.00367119	-0.0146551	-0.0165268	-0.0431467	-0.0221814
Sample106	-0.0355326	-0.049744	-0.00785771	0.0117334	-0.0102356	-0.00448665	-0.00725497	0.00552413	-0.00159862	-0.0218339	0.0301959	-0.0133798	-0.00932377	0.0189921	-0.0488666	0.00186541	0.019108	0.0160903	-0.00987976	0.026624	0.0065557	0.0264148	-0.0217122	-0.0176411	-0.0188114	-0.0241748	0.0259571	-0.0325765	0.0174004	-0.0454328	-0.0137648	0.00958363	0.0170895	0.0042412	-0.0053474	0.00485872	-0.00605971	-0.0279507	-0.000540315	0.0286979	0.00559945	0.0282977	-0.00597781	0.0238546	-0.0126288	0.000755964	-0.0250399	-0.016448	-0.00952824
Sample107	-0.0928806	-0.10924	-0.0325351	-0.00368691	0.0595199	0.00561635	0.0159012	-0.0182043	-0.00579061	-0.0626314	0.00590328	0.213733	-0.109937	0.00196995	-0.101178	0.0424073	-0.0393035	-0.00168992	0.00192313	0.0511125	0.0259208	0.0992501	0.0498802	-0.0312919	0.00478192	3.71485e-05	-0.0594743	-0.00874231	0.0673944	-0.0800302	-0.0361435	0.00913305	0.0331898	0.0220697	0.00107664	0.0021675	0.00993829	0.0040762	0.0121164	0.00817666	-0.0429558	-0.0704229	-0.0592131	0.038612	0.0276339	-0.0208991	-0.0519981	-0.0285516	-0.0360341
Sample108	-0.0245696	-0.0558576	0.00777323	0.00679429	0.0235917	-0.00531267	0.0110792	0.000881138	-0.05407	0.000754386	0.0197023	0.0348323	-0.0250156	0.0177377	-0.0525614	0.0271406	-0.00639752	0.000802849	0.00990507	0.0418559	0.0235953	0.0462382	0.0227388	-0.0148397	0.0141661	-0.00384847	-0.0237689	-0.0114948	0.0452684	-0.0635521	-0.0213453	0.0237517	0.0389595	0.0173203	0.0037997	-0.00650008	0.00350918	-0.0126894	0.00485847	0.0368458	-0.0383853	-0.0141353	-0.0312776	0.0510648	0.0293153	0.0204048	-0.022285	-0.0262288	-0.0408772
Sample109	-0.0418824	-0.029362	-0.0102883	0.00176143	0.0219484	-0.00271705	0.0232662	-0.00972096	-0.00821017	-0.00163277	0.0246587	-0.0196616	-0.0360448	0.00292025	-0.0458217	0.0138781	-0.0341052	-0.00858915	-0.0107602	0.0274982	0.0193858	0.068426	0.0204024	-0.0242013	0.0113571	-0.00767166	-0.0504617	0.011569	0.0673819	-0.0615772	-0.018649	0.0306624	0.0283625	0.027886	-0.00124089	0.0166977	-0.00074769	-0.0113188	0.0142778	0.00891952	-0.0488881	-0.012884	-1.03616e-05	0.0511863	0.0326849	0.0241263	-0.0492785	-0.0174459	-0.0515519
Sample110	0.00931864	-0.0382976	-0.000555433	0.0404304	0.0440656	0.013184	0.0244817	-0.00247704	-0.0103515	-0.0290836	0.0318418	0.042926	0.029655	0.0332964	-0.0266323	0.0216928	0.0203114	0.0147663	0.0198994	0.0538382	0.00463035	0.0122385	-0.0411497	-0.0219371	0.00226444	-0.0429472	-0.0017182	0.0089979	-0.0150694	-0.0258866	-0.00700367	0.0243042	0.0179899	0.0201806	0.00393108	0.0154786	0.0178162	-0.0521813	0.0259292	0.0139093	0.00796041	-0.00880738	-0.0329961	0.0301494	0.0419042	0.00625958	-0.0153205	-0.00090681	-0.0156385
Sample111	-0.019753	-0.0267415	-0.0249644	0.00983253	0.00339331	0.0183926	0.000545362	-0.017029	-0.0173462	-0.00300974	0.045998	0.0659339	-0.0112	-0.0105918	-0.024005	-0.00162886	0.000160875	0.00414814	0.00683895	0.0580582	-0.0110715	0.0272478	-0.000677963	-0.000207759	-0.0011371	-0.0151986	0.0188193	0.0066116	0.0284684	-0.0541229	-0.030917	-0.00211472	0.0218104	0.025836	0.0216126	-0.0139609	-0.040193	-0.0411437	0.00246322	0.00305539	-0.0214249	0.0175879	-0.0091024	0.0463739	0.0194894	-0.0212681	-0.0278647	-0.0091517	-0.00996653
Sample112	-0.0604403	-0.065224	-0.00432671	-0.0321523	0.0101857	0.0167166	0.00593015	-0.00890137	0.00945384	-0.0378124	0.0133697	0.0221117	-0.0516822	0.00980466	-0.0526524	0.0367689	-0.00687932	-0.00129127	-0.0108168	0.03454	0.0190117	0.0480465	0.0141329	-0.0167067	-0.00788951	-0.00795249	-0.0346776	-0.0161533	0.0395205	-0.0590574	-0.0336413	0.0135442	0.0272318	0.0115026	0.0131651	-0.000677682	-0.00861338	-0.00569409	0.025437	-0.00412141	-0.0286663	-0.0004401	-0.0183819	0.0418338	-0.00399421	0.00452297	-0.0561404	-0.0367191	-0.0188276
Sample113	-0.0631514	-0.08468	0.0150761	0.00939521	0.0357523	0.00446352	0.00724483	-0.00834707	0.00170353	-0.0350485	0.00261759	0.0389053	-0.0304397	0.0162869	-0.0584825	0.0299898	-0.0110084	0.00117794	0.0118017	0.0516566	0.004294	0.0364907	-0.0108327	-0.0175684	0.00306605	-0.0112283	-0.0422763	-0.0278511	0.041889	-0.0550837	-0.0266397	0.00871351	0.0259132	0.0469617	0.0259196	-0.00409891	0.00784067	0.00336953	0.0180066	0.0078467	-0.0286036	-0.039338	-0.0465463	0.0431381	0.025473	0.00831486	-0.0517252	-0.0182442	-0.024626
Sample114	-0.0540797	-0.0532663	0.00486317	0.0188085	0.0288888	0.000528297	0.0108581	-0.0221609	-0.0223219	-0.0370033	0.000469959	0.0134479	-0.0228622	0.00862314	-0.0369485	0.0139963	-0.00453058	-0.00253504	0.0070528	0.0198179	0.00104008	0.0237647	-0.0156246	0.0111741	0.00614937	-0.01422	-0.0173142	-0.0103074	0.0519075	-0.0646755	-0.0301271	0.00162757	0.0390669	0.00182728	0.0173888	-0.00226775	-0.0108708	-0.020226	0.0322749	0.00976164	-0.0185718	-0.0166843	-0.00365846	0.0469603	0.0192291	0.0042075	-0.0449183	-0.0285109	-0.0198514
Sample115	-0.0518038	-0.0623566	-0.0079883	0.000502999	0.0294291	0.0255773	-0.00460285	-0.0167458	-0.0932745	-0.0285601	0.000130634	0.0778897	-0.0611719	0.0252487	-0.0635479	0.0166048	-0.0147054	0.00552093	0.0147817	-0.00166238	0.00134641	0.0342133	0.00495939	0.00217727	0.00361642	-0.00968444	-0.0160586	-0.00530752	0.046604	-0.0890089	-0.019331	0.0205298	0.0231961	0.0294001	0.0200903	0.00715187	0.0143364	-0.0282658	0.0295016	-0.0161066	-0.0372242	-0.0136916	-0.0152102	0.011201	0.0252472	0.0022507	-0.0155163	-0.0188879	-0.0516628
Sample116	-0.0696273	-0.0741274	0.0012686	-0.000344777	0.0510117	0.00148455	0.00152155	-0.0144182	0.0359871	-0.0228587	-0.0109645	0.0175447	-0.0652586	0.0132734	-0.0432698	0.0397217	-0.00230845	0.0118694	-0.00822375	0.0481053	0.0245307	0.0453796	0.0247891	-0.00824303	0.0332367	-0.0109775	-0.0279217	-0.0182909	0.0643354	-0.0860469	-0.0309509	0.0163422	0.0227645	0.0101884	0.0143447	0.00691764	-0.000886432	0.00182006	0.0342798	0.0223643	-0.0513565	-0.0149058	-0.0351548	0.0571026	0.0258834	-0.00966681	-0.0510305	-0.00527683	-0.0209674
Sample117	-0.0130866	-0.0182828	0.00272216	0.0416411	0.0128623	0.0396973	0.0268894	0.00147818	-0.0163922	-0.00717249	0.01178	-0.0562393	0.00857054	0.0108968	-0.04268	0.0193051	-0.00503943	0.013065	0.0260779	-0.00706427	-0.0035706	0.0311289	-0.0233724	-0.00415262	-0.0216561	-0.0149787	0.00480669	-0.00278598	0.0158595	-0.0185195	-0.0151448	0.00438823	0.00425486	0.0216413	-0.00296572	-0.00140519	-0.0120133	-0.0401564	0.0123772	0.00806929	-0.000265956	-0.00165899	0.00773371	0.0128112	0.00746167	0.000266094	0.00275176	-0.0240658	0.0136497
Sample118	-0.0214308	-0.0464216	0.0125619	0.0174697	0.00556044	0.000329023	-0.0193852	0.0119925	-0.0712481	-0.00324302	0.025358	0.0501249	0.00849456	0.00652353	-0.0308229	-0.0095736	0.0113181	0.0469012	-0.00541927	0.0386705	-0.0188991	-0.00398825	-0.0416834	0.0334024	-0.0200049	-0.00851308	0.0255338	0.00289372	0.020489	-0.0319649	-0.0383127	0.0163808	-0.00878867	0.0282608	-0.000943547	0.0274944	0.0128224	-0.0211813	0.00737404	0.0307738	0.00495159	-0.00340369	-0.0179125	0.0520085	0.00671504	0.00306078	0.106577	0.254514	-0.00279078
Sample119	-0.0210523	-0.0491692	0.0217892	0.0436748	0.0161754	-0.0176002	0.00915357	0.00936158	-0.0195841	-0.019221	0.00979272	0.102094	0.0179676	0.0407936	-0.0222841	-0.00984348	0.0246103	0.0170093	0.0201592	0.0544598	-0.0051521	0.019824	-0.029448	-0.000237038	-0.0083386	0.00193753	-0.0311715	-0.00872528	0.0113035	-0.0547042	-0.0138711	0.0315158	0.00292058	0.00889604	-0.00535734	0.0143701	0.00304503	-0.0099691	0.00899325	0.0169422	0.00552442	-0.0242337	0.00114494	0.0276145	0.00497524	0.00143461	-0.0105892	-0.0119007	-0.0219854
Sample120	-0.049913	-0.0471243	0.00233693	-0.00232764	0.0174163	-0.0038012	0.00221157	-0.00438387	-0.0196546	-0.0398345	0.0027048	-0.0177465	-0.030096	0.0119121	-0.069679	0.0277178	-0.0126412	-0.0184337	-0.0204936	0.0299324	0.00784529	0.0355467	-0.0010905	-0.00699955	0.00851937	-0.0136022	-0.0177585	-0.0155708	0.0408584	-0.0777723	-0.0220382	-0.018912	0.0364053	0.000924748	-0.0017239	-0.00704827	-0.000179067	-0.0380701	0.0114341	0.0194908	-0.0384259	0.0049909	-0.0127034	0.0127158	0.0259943	0.000163859	-0.0391112	-0.021196	-0.0124008
Sample121	-0.0395514	-0.0588562	0.0151032	0.00627	0.0165011	0.0239431	0.009681	-0.00985645	-0.0336001	-0.00516041	0.0375218	0.0210572	-0.0570786	-0.00269025	-0.0335963	0.00946324	-0.00571217	0.00286992	0.0113431	0.010174	-0.0140141	0.0260475	0.00872421	-0.0245101	0.00847089	-0.0256127	-0.0290945	-0.0010985	0.0575017	-0.0587903	-0.0291321	0.0180325	0.0129102	0.00992443	0.0263374	0.00828634	-0.0105924	-0.0338331	0.0151164	0.00807498	-0.0106421	-0.00534842	-0.0193565	0.0377478	0.0251756	0.0180654	-0.0142491	-0.0374216	-0.0191347
Sample122	-0.0439276	-0.0505576	-0.0100245	0.00408141	-0.000830612	-0.0048631	0.0152199	-0.00720019	-0.0202478	-0.0256872	0.0143516	0.138895	-0.0270449	0.0235757	-0.0318811	0.0133144	0.00598205	0.00709103	0.0274665	0.018472	0.0104396	0.0462448	0.015361	0.0115792	-0.000118191	-0.0101924	-0.0204245	-0.021293	0.00456485	-0.0432077	-0.0269891	-0.000587301	0.0116896	0.0122522	-0.0178498	-0.0111371	-0.00833024	-0.0435095	0.0161196	-0.00559007	-0.0036908	0.00404405	0.00581322	0.0181445	-0.00182513	-0.0121388	-0.039114	-0.0268443	-0.0344721
Sample123	-0.0488264	-0.0622667	0.00721509	0.0170255	0.0354267	-0.00328881	0.00336018	-0.00855366	0.0121302	-0.016486	0.0181546	0.0104716	-0.021273	0.0209647	-0.0331973	0.0285205	0.00162531	-0.00508312	0.00715402	0.0443664	0.0139548	0.0565046	-0.00251283	-0.0394245	0.0218184	0.00357499	-0.0143638	-0.00260113	0.0359581	-0.0776563	-0.0275084	0.0116027	0.0412649	0.013026	0.0182712	0.00383304	-0.00254042	0.000547345	0.0364207	0.0102294	-0.0161486	-0.0163051	-0.0206923	0.0311735	0.0278118	-0.00602046	-0.0208011	0.000213085	0.0203836
Sample124	-0.0364871	-0.0658359	0.00412798	0.0203934	0.0330273	0.00991576	-0.0147655	-0.0110409	0.0242244	-0.0169383	0.0292309	0.147633	0.00471297	0.0174003	-0.006433	0.00386661	0.0242726	0.0346871	0.0393208	0.0622668	0.00751499	0.0319843	-0.0261312	-0.0203791	0.00491416	-0.00727067	0.00534424	-0.00487769	0.0135145	-0.0376073	-0.0307485	0.0305384	-0.00558005	0.0194622	0.0533922	0.0105845	0.00133858	-0.00586905	0.0277654	0.0209844	-0.0092884	-0.00369738	-0.00663614	0.0398411	0.0360462	-0.00840511	-0.0221366	-0.0114122	-0.0158791
Sample125	-0.0155324	-0.0373111	-0.00336712	0.028027	0.0187553	0.00380041	0.00273238	-0.0014978	-0.0855762	0.0134638	0.00451993	0.111854	0.00679061	0.0128791	-0.0330258	0.00206384	0.0187346	0.00960098	0.0228468	0.0241506	-0.0127713	0.0368253	-0.023379	0.00750361	-0.0114229	-0.00985719	0.00071451	-0.0231141	0.011599	-0.0290356	-0.0192314	0.0365927	-0.0017373	0.000410175	0.000249371	-0.0164621	-0.00144299	-0.0335552	0.00533726	0.0202739	-0.0058091	0.0133161	0.00153667	0.01674	0.00949808	-0.00320534	-0.0259714	-0.00500568	0.0128696
Sample126	-0.0408791	-0.0439252	0.0177823	0.0371505	0.0133488	0.00221497	0.0055273	0.00853396	0.0225561	-0.0428976	0.0345654	0.0475394	0.0165449	0.0102994	-0.0272768	0.0071199	0.0350722	0.0208849	0.0132774	0.0119903	-0.0131189	0.00342474	-0.0575379	-0.00495497	-0.0167004	-0.0383338	-0.00817918	-0.0071961	-0.0171187	-0.0270996	-0.00720584	0.0310031	0.0181732	0.0255632	0.00164186	0.00383845	0.0125911	-0.0303058	-0.00810397	0.0156008	0.00713417	-0.0473739	-0.022368	0.0263085	0.0213509	-0.00902151	-0.020484	-0.0236897	0.00216491
Sample127	-0.0323817	-0.0414216	-0.000537187	0.00654004	0.0364503	0.0113058	-0.0048541	-0.0224795	-0.011377	-0.0121941	0.00304001	-0.0586001	-0.036579	0.00854857	-0.0295815	-0.00816537	0.0134028	0.00413009	0.00526347	-0.00781875	-0.00195166	0.0442904	-0.00587976	-0.00575265	0.0212171	0.000699003	-0.0100093	0.0146431	0.0613169	-0.0487624	-0.0460648	0.0425599	-0.00186527	0.0166042	0.00738734	-0.000476699	0.00326707	-0.0285922	0.00239782	0.0263974	-0.0334487	-0.0196529	-0.0258609	0.074689	0.0477778	0.00602699	-0.0315107	-0.0285543	-0.0188839
Sample128	-0.00445787	-0.00985865	0.0154439	0.0146144	0.0159949	0.0199571	-0.0132141	0.0242835	0.0202225	-0.000195698	0.0212746	0.139484	0.00327382	0.0268387	-0.0481001	-0.0267061	-0.0233867	0.00485181	-0.00704979	0.0313585	-0.0201063	0.0276283	-0.0418827	-0.0192108	0.014906	-0.024871	-0.00191925	-0.00885603	0.0150383	-0.050642	-0.0131652	-0.00456417	0.0170484	0.0327608	-0.021362	0.000341425	-0.0128455	-0.0125136	0.0318678	0.019253	-0.0125654	-0.0123427	-0.033013	0.0191534	0.00991177	-0.00141774	-0.0178395	-0.00610024	-0.0282998
Sample129	-0.0183414	-0.0465243	0.00267392	0.00744208	0.00956767	0.0213346	0.0261366	0.00975931	0.00400153	0.000943846	0.0107886	-0.0119091	0.000554283	0.0168758	-0.0439241	-0.0218126	0.00779313	0.0119419	0.0226904	-0.0121053	-0.00713604	0.0290224	-0.0226279	-0.00846062	-0.0292407	-0.0360594	-0.00829955	-0.0112425	0.0189229	-0.0362178	-0.0208439	0.00243472	-0.0219667	0.0182636	0.00202947	-0.0202807	-0.0132264	-0.0107948	-0.00210602	0.00821628	-0.0072327	0.015092	0.0041118	0.0244084	0.0167865	-0.003593	-0.0279123	-0.023097	-0.00787956
Sample130	-0.0407597	-0.0522276	0.0242413	0.00812494	0.00875467	-0.00242012	0.0131449	0.00974272	0.00370867	0.0240867	0.0178336	0.00962097	0.00931989	0.00452063	-0.0147176	-0.0193985	0.0116584	0.00690595	0.0111092	0.0157985	0.00431278	0.0274903	-0.0229059	-0.00413187	-0.0154881	-0.0301838	0.0152659	-0.0126028	0.0146261	-0.0327584	-0.00339537	-0.00723283	0.00296036	0.0332271	0.0166184	-0.0159072	-0.019086	-0.0406528	0.0171035	0.0322218	-0.0179331	-0.00379435	-0.0111258	0.00283867	0.00193264	0.0064106	-0.0205732	-0.0186313	0.0133095
Sample131	0.00697522	0.0121229	0.0166081	0.044533	0.0027171	0.0112361	-0.0129778	0.035392	0.00776635	0.0273253	0.0288718	-0.0214768	0.0492588	0.016629	0.0240792	-0.0172387	0.00813046	0.0338063	-0.000410983	0.0130277	-0.0260299	-0.0187502	-0.056441	0.0149316	-0.0184514	-0.034112	0.0619774	-0.0116485	-0.0330433	0.0156862	0.00351521	-0.00397573	-0.00905427	0.0338069	-0.00576455	0.0206821	0.0106263	-0.0564903	0.0122358	0.0245155	0.0224974	0.00865033	-0.0101741	0.000107293	0.00251132	0.00909076	-0.00614523	-0.00871703	-0.00146519
Sample132	-0.0397574	-0.0805656	0.0103608	0.0191994	0.0314431	-0.00402104	-0.000975681	-0.00307815	0.0187073	-0.0135722	0.018043	0.0103575	-0.0292069	0.00162307	-0.0454423	0.00801842	0.00837417	-0.00951692	0.0299304	0.00649619	0.0267407	0.0367622	0.00844011	-0.00655928	0.00453362	-0.0170696	-0.0282548	-0.00361816	0.0341085	-0.0497562	-0.00369142	0.0232921	0.0404312	-0.00143748	0.00871038	0.001119	0.00659197	-0.0272706	0.00346892	0.0077581	-0.017952	-0.032386	-0.0217231	0.0355174	0.0202119	-0.0113574	-0.0344453	-0.0418236	-0.0283947
Sample133	-0.110033	-0.0831035	0.0108364	0.0148643	0.04303	-0.000478677	0.026787	-0.0140203	-0.00774379	-0.0181592	0.0292419	0.164569	-0.0371861	0.0073973	-0.0305399	0.0281946	0.000712846	0.00880366	0.0189446	0.0471833	0.00534041	0.0544949	0.00354344	-0.0133432	-0.00927819	-0.0275234	-0.0221277	0.0250239	0.0303841	-0.0766724	-0.0377364	0.00824432	0.0330044	0.0247781	0.00739871	0.00272186	-0.000729006	-0.0263811	0.0200686	0.018167	-0.0176742	-0.0429997	-0.0498047	0.0666312	0.0273128	-0.00114153	-0.0364079	-0.00539247	-0.0338697
Sample134	-0.135169	-0.162627	-0.00551082	-0.0253582	0.0609987	0.00253683	0.0040004	-0.0619528	-0.0639596	-0.0761114	-0.0290272	0.0750539	-0.111263	-0.0265801	-0.0961275	0.0664673	-0.0343484	0.0297475	-0.0315482	0.0526549	-0.011386	0.0763313	0.0635115	-0.0386156	0.0114947	-0.00107514	-0.0974543	-0.0244563	0.0583074	-0.122489	-0.101384	0.028581	0.034496	-0.019357	-0.0230857	-0.00814101	0.0102583	-0.0317006	-0.00770133	-0.0158563	-0.0697723	-0.0722295	-0.0664691	0.0428909	0.0116867	-0.00742209	-0.0169753	-0.0490626	-0.0845406
Sample135	-0.181245	-0.153376	-0.022225	-0.0272614	0.0727501	0.00302574	0.0170813	-0.0818208	-0.0364094	-0.0803512	-0.0137937	0.0740942	-0.123122	-0.0268833	-0.1245	0.0681197	-0.0226799	0.0371086	-0.0482405	0.0577897	-0.0228321	0.0780305	0.0525043	-0.00711184	0.00496663	0.000369527	-0.116308	-0.0379791	0.0446692	-0.131961	-0.0911728	0.0127717	0.0316496	-0.0142139	0.00175108	-0.0383598	-0.0248949	-0.0119256	0.0208724	-0.0169341	-0.0452789	-0.0765996	-0.0726024	0.043122	0.0431518	0.0254608	-0.0625992	-0.0447938	-0.071676
Sample136	-0.19586	-0.225189	-0.00659009	-0.0809537	0.125615	0.0149859	0.0444193	-0.0897115	-0.050735	-0.0916641	-0.0164233	0.0515714	-0.158974	-0.00328857	-0.0901565	0.10069	-0.00730285	0.0261641	-0.000252848	0.0691762	0.017764	0.140127	0.0918122	-0.0201977	0.0260415	0.011937	-0.188854	-0.00781262	0.11239	-0.168556	-0.0741566	0.029139	0.0703566	-0.0285604	0.0145939	-0.037927	-0.0392512	-0.016173	0.0125925	-0.0288416	-0.1082	-0.106228	-0.0737706	0.07174	0.0459114	0.0362478	-0.0420215	-0.0346841	-0.103955
Sample137	-0.0469125	-0.0369003	-0.023188	0.0189338	0.0123275	0.00970813	-0.00660607	-0.0284934	-0.0149212	0.00251359	0.0126891	-0.0295762	0.0237014	0.00666843	-0.0421808	0.0167346	0.0230731	0.0229204	0.012669	0.0506374	0.0313364	0.0232911	-0.0310627	-0.0141473	-0.0130189	-0.0226659	0.0106389	-0.00614672	-0.0126104	-0.0391757	-0.0174699	-0.00736294	0.0106192	0.00578761	0.0134862	-0.00247053	-0.0250722	-0.0357279	-0.00598414	0.0179237	0.00834074	-0.00208878	-0.0261457	0.0222665	-0.00102828	-0.00138	-0.0295579	0.0102192	0.0118673
Sample138	-0.165025	-0.156831	0.00828408	-0.0505172	0.0834665	-0.000724013	0.0122503	-0.0500624	-0.0216952	-0.0512697	-0.00917978	-0.00297203	-0.102023	-0.0176371	-0.0948419	0.0638156	-0.0342595	0.021923	0.0178226	0.0263826	0.013097	0.0905584	0.0617369	-0.0230706	0.0091147	0.00223094	-0.120261	-0.0471581	0.0732598	-0.0852092	-0.0716449	0.0218573	0.0617462	-0.0245918	-0.0262823	-0.0149595	-0.0286182	-0.0144784	-0.0178156	-0.0361588	-0.0371857	-0.062679	-0.0541732	0.0344082	0.0314382	0.008243	-0.0240675	-0.0380521	-0.0601799
Sample139	-0.248642	-0.294716	-0.0300954	-0.0656644	0.154099	0.0666299	0.0625029	-0.0801594	-0.0394327	-0.104967	-0.0390076	0.0912304	-0.223502	-0.0137919	-0.141172	0.140471	-0.0240945	0.0312701	0.00647524	0.0781806	0.00994068	0.163516	0.1229	-0.0137761	0.0538729	-0.00612201	-0.193779	-0.0193702	0.0918444	-0.192955	-0.106117	0.0577038	0.0774359	-0.0366196	-0.0209279	-0.0535878	-0.0346657	0.00690857	0.0376663	-0.0390936	-0.153855	-0.107255	-0.0663805	0.0909238	0.0654023	0.0352984	-0.050882	-0.047861	-0.107227
Sample140	-0.14081	-0.168871	0.00643145	-0.0191751	0.0878097	0.00254292	0.0292989	-0.052537	-0.0494198	-0.0452084	-0.0360273	0.0692802	-0.12941	0.000878876	-0.0751328	0.0745639	-0.024993	0.016682	-0.0286547	-0.00269472	0.0136338	0.120567	0.0628353	0.003503	0.0173525	0.00125657	-0.0991823	-0.0497225	0.0504909	-0.101738	-0.0765089	0.0126938	0.035097	-0.0323388	-0.0168695	-0.0325157	-0.021187	-0.0509673	0.0170841	-0.0102043	-0.0579998	-0.0873355	-0.0630255	0.0712412	0.037418	0.0241138	-0.0129252	-0.0188649	-0.0763261
Sample141	-0.113494	-0.153181	-0.0198504	0.0095576	0.0802036	0.0311108	-0.00995969	-0.0218094	-0.00829663	-0.0449086	0.0201603	0.0253563	-0.063057	0.0112268	-0.0684483	0.0433179	0.00182521	0.0185711	0.0177541	0.0580645	0.0117959	0.0856546	0.00601345	-0.00759574	0.0156359	-0.0253327	-0.0611384	-0.0159954	0.0220767	-0.0820238	-0.0277098	0.043505	0.0493402	0.0222234	0.0345503	-0.00207211	-0.0163835	-0.010889	0.0265883	-0.00205064	-0.00572548	-0.0774344	-0.049351	0.0748301	0.0443898	0.0187202	-0.0288825	-0.0225252	-0.0407932
Sample142	-0.0953625	-0.127532	-0.00584804	-0.0109121	0.108775	0.00849941	0.00983186	-0.0475489	-0.0111773	-0.0288843	-0.00564094	0.0354169	-0.112	0.0120036	-0.0970361	0.061134	-0.0221961	0.0117407	0.000573017	0.0192392	-0.00262037	0.0496556	0.0410042	-0.00972396	0.00945422	0.00249348	-0.0915896	-0.022663	0.0307064	-0.0999012	-0.0668431	0.0335298	0.0414659	-0.00781306	-0.0270607	-0.0256774	-0.0308844	-0.0220738	0.00866883	-0.0235856	-0.0707051	-0.0477556	-0.0408109	0.0462571	0.0195647	0.00471987	-0.0366512	-0.0364671	-0.0744575
Sample143	-0.0426659	-0.0742113	-0.011639	-0.0105944	0.034626	0.0169614	0.0221005	-0.0292919	-0.0717294	-0.0146922	0.0098942	-0.00704984	-0.0189198	0.0269839	-0.0390461	0.00205752	-0.0117446	0.0186038	0.0205792	0.0346846	0.0184956	0.0627845	0.00499731	-0.00497903	0.00339656	-0.0163381	-0.0250136	-0.0214313	0.0310602	-0.0572056	-0.0192979	0.0176384	0.0235276	0.000481537	-0.0131326	0.00180999	-0.00381358	-0.0122283	0.0263213	0.00460098	-0.00876195	-0.00810211	-0.0179734	0.0428802	0.018811	-0.00144122	-0.0235379	-0.0144065	0.00347811
Sample144	-0.160135	-0.158804	-0.00363179	0.00395861	0.0376935	0.024846	0.00758187	-0.0743467	-0.126163	-0.0540178	0.0141469	0.0107596	-0.0782873	-0.0312637	-0.0747912	0.0668077	-0.00574965	0.025	-0.0124451	0.0585024	-0.0217664	0.0882055	-0.0181034	-0.0153725	-0.0133146	-0.00362589	-0.0839838	-0.0418483	0.0174082	-0.115193	-0.0785903	0.0171467	0.0142165	-0.00321058	-0.0153885	-0.0704123	-0.0319768	-0.0560156	-0.0239222	-0.00137461	-0.0300869	-0.0677202	-0.0755344	0.0468035	0.0218705	0.0398138	-0.0191969	-0.0163344	-0.0462479
Sample145	-0.0532242	-0.0882295	-0.00855645	0.0191959	0.0255355	0.0199882	0.0109796	0.00321942	0.0157974	-0.0173638	0.032214	0.217395	0.0117235	0.0298213	-0.0411831	0.0368833	0.0303075	0.0054972	0.0141602	0.0558193	0.00714764	0.0705446	-0.0301844	-0.000919858	-0.00221479	-0.00107886	-0.0167637	0.00941697	0.0119962	-0.0330355	-0.0221036	0.0212342	0.0233706	0.00741828	0.00388594	-0.0219017	-0.0152343	-0.0326005	0.00198804	0.0157649	-0.00108434	-0.0324771	-0.00546967	0.0293252	0.00565426	0.00489633	-0.0275394	-0.00141529	-0.00887138
Sample146	-0.0767943	-0.0804011	-0.0153679	0.0115408	0.0595352	-0.000128058	-0.00334189	-0.0232485	-0.0678262	-0.0513803	0.0123923	0.137219	-0.0632545	0.00792524	-0.0725367	0.0373069	-0.0204366	0.00107051	0.020478	0.0485841	0.0195987	0.0863518	0.0589265	-0.012872	0.0348719	-0.0161624	-0.0315835	0.00518311	0.109559	-0.097747	-0.0291435	0.0312317	0.0558695	0.0232813	0.00612346	-0.0222768	0.0213302	0.0265834	0.0297178	0.0117908	-0.0843589	-0.0511864	-0.0526135	0.0746465	0.05844	0.00561075	-0.0196936	-0.02003	-0.0221265
Sample147	-0.040891	-0.06053	0.011091	0.0249718	0.0435854	0.00801014	0.0195456	-0.00492054	0.00137335	-0.0159891	0.0248582	0.048879	0.00535602	0.0205852	-0.0381734	-0.00939524	0.0205083	0.00251032	0.0172176	0.0436994	0.0258987	0.0406962	0.00432173	-0.0164486	-0.00822475	-0.00616261	0.00892555	0.0104954	0.029771	-0.0486551	-0.00800011	0.0334993	0.0174629	0.00322042	0.0107361	0.00494324	-0.00786451	-0.045295	-0.0124884	0.0201913	-0.0263086	-0.00560261	-0.00759484	0.0154144	0.0299105	0.0123801	-0.00389898	-0.01227	-0.00914551
Sample148	-0.09373	-0.0795559	-0.0202273	0.00877197	0.0820578	0.0122606	0.0230229	-0.045362	-0.104108	-0.0157224	-0.00994308	0.0301349	-0.0576699	0.000890544	-0.0586401	0.0598034	-0.021906	0.0232136	0.0206336	0.0557809	-0.00228168	0.0564892	0.0206841	0.00731978	0.00101387	-0.00927816	-0.0615672	-0.026517	0.0600723	-0.0810426	-0.0485182	0.00801606	0.0561406	-0.00488547	0.0144573	-0.0348002	-0.0364288	-0.01823	0.0259437	-0.0299432	-0.0591504	-0.0234312	-0.0347074	0.0668292	0.0252648	0.0188477	-0.027608	-0.0389194	-0.0516063
Sample149	-0.0211451	-0.0486149	-0.0168536	0.0232353	0.00617003	-0.0110311	0.00715034	-0.0135949	-0.0150259	-0.0131704	0.0409158	0.123744	0.00161931	0.0165091	-0.0300721	0.0160168	0.00905364	0.00472962	0.0166096	0.0370029	-0.0106294	0.0315988	-0.00302243	-0.00660875	-0.00395208	-0.0260857	-0.000827211	-0.010797	0.00744938	-0.0346501	-0.0128507	-0.028491	0.00496782	0.00655896	-0.0064468	-0.00743119	-0.0115892	-0.0162033	-0.00343614	-0.00448774	0.00441522	-0.0190849	-0.0170384	0.0210525	0.0271732	-0.00676313	-0.016551	-0.0206204	-0.0170542
Sample150	-0.0521751	-0.062974	-0.0237961	-0.012855	0.00248055	0.0105561	-0.00640542	-0.0295198	0.00778909	-0.0149394	-0.00349212	-0.0855345	-0.0358456	0.0163524	-0.0594172	0.0126828	-0.000913916	-0.0065367	0.0125057	0.0193151	-0.00672799	0.0405579	-0.000149814	-0.0210443	-0.00735967	-0.0108869	-0.0186872	-0.0300933	0.0383881	-0.0613665	-0.0424905	0.0179432	0.00536565	0.0106251	0.0132529	-0.0255498	-0.00354572	-0.0404584	0.00418057	0.028545	-0.0238907	-0.022305	-0.0270207	0.0426934	0.00713587	-0.0209934	-0.0195283	-0.00926313	-0.0210617
Sample151	-0.0436204	-0.0550089	-0.0145069	-0.0153026	0.0200501	0.00234978	0.0188874	-0.0190379	-0.0692999	-0.0347912	-0.0108388	0.0937	-0.0526002	3.09362e-05	-0.0832198	0.0255913	-0.0294661	-0.0175242	0.014451	0.0174296	0.00447785	0.0446894	0.0356947	-0.0325391	0.00485254	-0.00984623	-0.0444315	-0.0223645	0.0653141	-0.090289	-0.0118275	0.0031352	0.0380311	-0.00539496	-0.00145376	0.00914186	-0.0156205	-0.0291237	0.000979759	-0.0146137	-0.043317	-0.0254458	-0.0326486	0.0526778	0.0226413	-0.00334565	-0.0475734	-0.0204911	-0.0401357
Sample152	-0.039145	-0.0480328	-0.0117482	-0.00901303	0.00162386	0.0247517	-0.0109197	-0.0179389	0.0221165	-0.00939035	-0.0109521	0.0516251	-0.0286377	0.0176494	-0.0356847	-0.00431957	-0.0123433	-0.00332758	0.0124674	0.0306022	-0.00322998	0.0134741	-0.00956679	-0.0127977	-0.00755313	-0.0198762	-0.0091075	0.00110867	0.0389378	-0.0620314	-0.043668	0.0153764	0.0100956	0.0153214	0.0123539	-0.00711245	-0.0228724	-0.0393923	0.00619392	-0.0165931	-0.0135953	0.00152781	-0.0082973	0.0376004	-0.00647114	0.00223266	-0.032031	-0.023314	-0.0331441
Sample153	-0.0484045	-0.047742	-0.0208856	0.00841402	0.032983	-0.00692047	0.0121308	0.00362376	0.00363852	-0.00661961	0.0519473	0.0622776	-0.00874995	0.0562194	-0.071042	0.0159341	0.0147938	0.0259284	0.0242014	0.0419077	0.0373545	0.0422161	0.00573729	-0.010664	0.00390253	-0.017779	-0.0280028	-0.00947382	0.040855	-0.037992	8.82532e-05	0.0290346	0.0343709	0.0199586	0.000785943	-0.0325076	-0.0308401	-0.0105125	0.0188963	0.012329	-0.0404093	-0.0122613	-0.0412443	0.0321238	0.0275019	-0.0174588	-0.0194125	-0.0222282	-0.0104271
Sample154	-0.0642514	-0.0958162	-0.010441	0.0471249	0.0181814	0.0320036	-0.0114669	-0.00438203	0.0423851	-0.0317974	0.0678066	0.120199	-0.0176566	0.0485234	-0.0366503	0.0321828	0.0539258	0.0332163	0.0516768	0.0646669	0.023675	0.0485853	-0.0171947	-0.012443	-0.00242865	-0.0121904	-0.0328438	-0.0181813	-0.00343649	-0.0572694	-0.0230978	0.0341194	0.0368008	0.0650943	0.0340062	-0.016963	0.0234632	-0.0282829	0.0146966	0.0490815	-0.00360573	-0.0468573	-0.0293192	0.0576148	0.0125406	0.0191373	-0.0215996	0.0209396	0.00214084
Sample155	-0.0413617	-0.0434122	-0.0122164	0.0223287	0.026932	0.00149564	0.00911056	-0.0269409	-0.0759465	-0.0174461	0.028842	-0.00984973	-0.00535405	0.0365528	-0.0606018	-0.00515818	-0.00305888	0.00169242	0.0117075	0.028974	0.00439121	0.0299687	-0.0110081	-0.0052788	-0.00938365	-0.0286801	-0.010951	-0.0201377	0.0329663	-0.0356791	0.00349981	0.012333	0.0248957	0.00798486	0.0128083	0.00265095	0.0160838	-0.0216962	0.0333779	0.0206761	-0.0484494	0.00444069	-0.00444998	0.00627182	0.0194329	0.00757321	-0.0359547	-0.0266716	-0.00860535
Sample156	-0.0388037	-0.0790304	-0.0222122	0.0157461	0.0156851	-0.00363795	-0.0171219	-0.0118467	0.0341353	-0.0104128	0.0291474	0.109753	-0.0117757	0.0326672	-0.0277148	0.0197842	-0.00675195	0.0231967	0.0132078	0.0552349	0.0111088	0.0398672	-0.00924089	0.0131737	-0.0166197	-0.0171972	-0.0257407	-0.0284176	0.036082	-0.0392495	-0.0149572	0.0272755	0.0411985	0.0331193	0.0367642	-0.0135109	-0.0131625	-0.0347637	0.0115795	0.0295059	-0.0118305	-0.0249452	-0.0323841	0.0498161	0.0234869	-0.0280065	-0.0176153	-0.0190444	-0.0279438
Sample157	-0.0678961	-0.0747294	-0.0116562	0.0119658	0.0431761	0.00238252	0.00849885	-0.00362849	-0.000950687	-0.0454317	0.0378999	0.0118758	-0.0406367	0.0285554	-0.0674452	0.0269199	-0.00681244	0.0230702	0.0513065	0.0227791	0.0214565	0.0877029	0.0138331	8.1061e-05	0.0132974	0.00147988	-0.0286438	-0.00623481	0.0688378	-0.0763649	-0.0315914	0.0208627	0.0599786	-0.00866001	0.0196761	-0.00573728	-0.00667429	-0.0346468	0.0124042	0.0407432	-0.043711	-0.0307947	-0.0277591	0.0347591	0.00391536	-0.0217968	-0.0346526	-0.0102076	-0.0221257
Sample158	-0.0735966	-0.0918288	-0.0282093	-0.00485787	0.0536001	0.000713724	0.00558006	-0.0219131	-0.0869919	-0.03854	0.0133083	0.0215086	-0.0544749	-0.0141408	-0.0574317	0.0262777	-0.0130387	-0.00566211	0.0469515	0.0568516	0.0200315	0.0680221	0.0344146	-0.020106	-0.00656282	0.00756779	-0.0460441	-0.016905	0.0526442	-0.0600564	-0.0570044	0.0115749	0.0240069	-0.0141426	0.00519066	-0.0111594	-0.0243024	-0.0107833	0.0374837	0.0194873	-0.0349734	-0.0318191	-0.0159264	0.0489027	0.0203819	-0.0168657	-0.0276975	-0.0260849	-0.0325587
Sample159	-0.0354709	-0.0693662	0.00695903	0.0184119	0.000646691	0.038353	-0.0142393	0.00407375	-0.0780052	-0.0262868	0.0292561	-0.0409388	0.011666	0.0069535	-0.0209445	-0.0102835	0.0148284	0.00864668	0.0201536	0.0514001	0.00681465	0.042578	-0.0285983	-0.0146994	-0.00812521	-0.0291122	0.0109683	-0.033205	0.0118786	-0.0317526	0.00160365	-0.00771539	0.0143429	0.0252372	0.00436712	-0.027683	-0.025373	-0.038273	-0.0101815	-0.000684243	-0.00759312	-0.00458143	-0.0167667	0.0191211	-0.0103058	-0.00097291	-0.0222583	-0.0157774	0.0279375
Sample160	-0.0843402	-0.0844312	0.016421	0.0214926	0.0206891	0.0276143	-0.00375203	-0.00593895	0.0818282	-0.02103	0.0300247	0.0698279	-0.0150526	0.0178011	-0.0237669	0.0257331	0.0208737	0.00200384	0.0285222	0.00474868	0.0289555	0.0356184	-0.0218474	-0.0050716	0.00730543	-0.0221653	-0.0194633	0.00483931	0.0148922	-0.0563788	-0.0313665	0.0141805	0.0226623	0.0370183	0.0340002	0.0115149	0.0124659	-0.0273102	-0.00688421	0.0329298	-0.00679159	-0.0362715	-0.0278231	0.0576375	0.029315	0.00680854	-0.0297758	0.0123349	0.00138196
Sample161	-0.0956535	-0.125227	-0.049995	-0.0359284	-0.0444313	-0.0678856	-0.0573109	-0.0575498	-0.0379325	-0.0694065	-0.0340548	-0.122837	-0.0771961	-0.0530383	-0.108453	-0.0664678	-0.0822005	-0.0454017	-0.03598	-0.0299281	-0.04596	0.00417235	-0.054453	-0.0608945	-0.0767832	-0.0680787	-0.0423211	-0.0598336	-0.0146415	-0.0809029	-0.0874592	-0.0503428	-0.0303703	-0.0467934	-0.0659224	-0.0366117	-0.0410423	-0.074947	-0.0407021	-0.0353192	-0.0804668	-0.0519795	-0.0545767	-0.0396238	-0.0154146	-0.0656245	-0.0575308	-0.0678302	-0.0622095
Sample162	-0.0507341	-0.0679133	-0.0412981	0.0148891	0.0423216	0.00349551	-0.015566	-0.0195982	-0.0700886	-0.0404117	0.0234348	0.0786717	-0.0461554	0.0211617	-0.0597221	0.00768076	-0.0161711	-0.00567386	0.0268169	0.0370827	0.0292348	0.0448757	0.0239141	-0.0154737	-0.00441047	-0.0227511	-0.0437553	0.0051177	0.0440151	-0.0796415	-0.00800136	0.0233168	0.0436152	0.0236705	-0.00222359	0.00638291	0.0172225	-0.0310219	0.00674737	0.0251094	-0.0395074	-0.0252347	-0.0202099	0.0280693	0.019038	-0.0235059	-0.0268137	-0.0105093	-0.00893908
Sample163	-0.031329	-0.0305554	-0.000314505	0.00680417	0.00896448	0.00425125	0.00509047	-0.037589	0.0198632	-0.0400769	-0.00548497	-0.0365879	-0.0497906	0.0132304	-0.039634	0.0210167	-0.00508996	0.00350853	0.00717028	0.0338742	0.00954531	0.046857	-0.00389902	0.000713395	-0.0049038	-0.0245275	-0.0230566	-0.0149041	0.0483217	-0.102401	-0.0163302	0.0333452	0.0128377	0.00937708	0.00806973	0.0124597	-0.00104525	-0.00758056	0.0171583	0.0145781	-0.0292791	-0.00387341	-0.0139567	0.0471922	-0.00894349	0.00194819	-0.0311732	-0.0128085	-0.0239955
Sample164	-0.00837098	-0.0480202	-0.0040295	0.0280862	0.00683911	0.0164096	0.0198147	-0.0172601	0.0243856	0.00308496	0.0545564	0.189891	0.0157837	0.02586	-0.0305689	0.00919233	0.0105586	0.0278012	0.0102826	0.0432832	0.00418048	0.0469282	0.00322487	-0.0102373	0.00906457	-0.0126145	0.0081486	-0.0135283	0.0366395	-0.0275855	-0.00144133	0.0231322	0.0304711	0.000830085	0.0260735	0.0130773	-0.00741347	-0.0265184	0.0189749	0.0186612	-0.0372638	-0.0131993	-0.0379657	0.0662543	0.0371084	-0.0236619	-0.0384779	-0.000615216	-0.00618494
Sample165	-0.0292306	-0.0261164	-0.0213115	0.0252514	-0.0178171	-0.00714094	-0.0263619	-0.0142958	-0.023319	-0.02547	0.0139745	0.19094	-0.0110735	-0.0103416	-0.037889	0.00395501	-0.0149398	-0.0229473	-0.00455986	0.0374542	-0.0132215	0.023665	-0.0355079	-0.0364236	-0.0206331	-0.0322283	0.0056855	-0.0140316	0.03727	-0.055017	-0.0127494	-0.0127538	0.00529812	-0.00674383	0.0151607	-0.0218585	-0.0134407	-0.0345544	0.00101379	0.0165072	-0.0306225	-0.010633	-0.023223	-0.00276172	-0.00700496	-0.0156399	-0.0354986	-0.0182718	-0.0156824
Sample166	-0.0628946	-0.0461705	-0.0096631	-0.0026579	0.030215	-0.0158917	-0.0243762	-0.0234172	0.0320425	-0.00115884	-0.00380693	0.0999492	-0.0241203	0.0189751	-0.0597113	0.00449716	-0.0115078	-0.000760669	-0.00344574	0.0215807	0.0136291	0.031556	0.000537167	-0.0281581	0.0106984	-0.0398521	-0.00957799	-0.0109984	0.0319029	-0.0618497	-0.016878	0.0319431	0.0436411	-0.00726307	0.0041538	0.0139988	-0.01629	-0.047629	0.0310896	0.00273201	-0.0224101	-0.0502839	-0.0306277	0.0359692	0.0194899	0.0140612	-0.0321353	-0.00499607	-0.0254594
Sample167	0.0267394	0.0058423	-0.00610289	0.0614912	-0.0255498	0.0141987	0.000753605	0.0317913	0.0296783	0.0423658	0.0646894	0.0990585	0.0617546	0.0163837	-0.00175669	-0.015285	0.0387359	0.0196834	0.00430405	0.00931299	-0.025379	-0.00391216	-0.069956	0.0133171	-0.014745	-0.00646744	0.0658556	-0.0388682	-0.00450346	0.030003	-0.00915275	-0.0197839	-0.0173127	-0.0034921	0.0262353	-0.0265139	-0.029838	-0.0757748	-0.0147341	0.0431624	0.0575012	0.0574197	0.0146275	-0.00165635	-0.0181553	-0.00449281	-0.0143838	-0.0199551	0.0454951
Sample168	-0.0130248	-0.0423208	0.0142432	0.0224358	0.0130502	-0.0263858	0.00300102	-0.0227353	-0.0186789	-0.0391691	-0.0226197	0.0204827	-0.0371473	0.0463855	-0.0631753	0.0180085	0.00714005	-0.0042997	0.0030923	-0.00829868	0.00257376	0.0409702	0.0112948	-0.0257864	0.00607278	-0.0154824	-0.00508309	0.0142768	0.0416929	-0.0712032	-0.00580873	0.0246934	0.0322857	0.0287213	0.0227989	0.0288863	0.0155483	-0.0193075	0.0386502	0.0165162	-0.0657683	-0.0272921	-0.014145	0.0436364	0.026774	-0.0165648	-0.0177409	-0.0175319	-0.0424162
Sample169	-0.00787852	-0.0325151	0.0137772	0.0239618	-0.000984759	0.0113845	-0.013521	0.00432207	0.00486496	0.00134742	0.0413057	0.0430109	0.023007	0.0161721	-0.0143472	-0.0157804	0.0165866	0.0121963	0.00656582	0.0233279	-0.000934094	0.0155885	-0.0528415	0.00129941	0.00585069	-0.0345516	0.0227035	-0.0182401	-0.00398592	-0.0206674	0.00712775	0.0140391	-7.30806e-05	0.0104312	0.00624121	-0.0197219	-0.0304213	-0.0447896	-0.00553772	0.0210323	-0.00074808	-0.00857317	0.000642279	0.0173456	-0.00846065	0.0233956	-0.0166338	-0.00798979	0.018786
Sample170	0.00596232	-0.0427833	0.00319085	0.0247863	0.00441146	-0.0106053	0.00422537	-0.00114029	0.124114	-0.0133212	0.0498661	0.0273571	0.00123093	0.00806228	0.00476925	0.00508448	0.025687	0.0194208	0.0165295	0.0545048	-0.0123183	-0.00476866	-0.0219953	-0.02396	-0.0100796	-0.0106711	0.018243	0.010581	0.0206225	-0.027265	-0.026389	0.0154702	0.0095258	0.0126356	0.014581	-0.00436351	-0.00808435	-0.0210752	-0.0104601	0.00961323	-0.0109111	-0.00472663	-0.0185257	0.0506888	0.0119487	-0.00678975	-0.0242232	0.0125185	-0.0219795
Sample171	-0.0509213	-0.0594157	-0.00964522	-0.00472875	0.0487187	-0.00175184	0.0329364	0.00986514	0.0154328	-0.0182421	0.0222896	-0.010635	-0.0226711	0.0227596	-0.0328986	-0.00565199	-0.0178627	0.00383227	0.0319381	0.036316	0.00823648	0.0492111	0.0236658	-0.00497154	0.0244421	-0.0217771	-0.00286395	0.0087911	0.0215292	-0.087173	-0.0268825	0.0283321	0.0109348	0.00972014	0.0143588	-0.00276806	-0.0172739	-0.0158918	0.0215362	0.0452691	-0.0227741	-0.0172832	-0.0194865	0.0203274	0.0179641	-0.00594187	-0.0312633	-0.0170139	0.0110785
Sample172	-0.0515192	-0.0528597	-0.0234036	0.0319314	0.0491462	-0.000882991	0.0190609	-0.0157916	0.00412967	-0.00387281	0.0184709	0.0483088	-0.033016	0.016633	-0.0360953	0.0297734	0.00602209	0.0306106	0.0318987	0.0296415	0.0202663	0.055474	0.0487929	-0.00371632	0.0332437	-0.0392176	-0.0195652	0.0245199	0.0594092	-0.0551455	-0.0182445	0.0458466	0.021606	0.0133438	0.00168868	0.0197123	-0.00297465	-0.0165349	0.0288163	0.0272804	-0.0574089	-0.0273637	-0.0364466	0.0444592	0.0506536	-0.0193872	-0.0227496	-0.004326	-0.0189286
Sample173	0.0165015	-0.0303768	0.0132293	0.0340525	0.0370087	0.016151	0.0156983	0.0232829	0.14349	0.0169948	0.0769862	0.0306567	0.0333859	0.0381523	-0.0299777	-0.00796388	0.0191657	0.0315367	0.0156041	0.0332612	-0.00115942	0.0291683	-0.0386128	-0.0255696	-0.0110343	-0.0276889	0.0415515	-0.00631735	-0.0119325	-0.00473077	-0.0153119	0.0217054	-0.0229785	0.0304213	0.0114434	0.00579365	-0.000261216	-0.0353347	-0.00377832	0.0507116	-0.0129861	0.00448546	-0.0216978	0.0231944	0.0246036	0.0126769	-0.00776733	0.00464527	0.0132175
Sample174	-0.0689044	-0.0903769	-0.01156	0.00197763	0.0401792	-0.00159375	-0.0207864	-0.0271549	0.000377916	-0.0338823	0.0247388	0.106729	-0.0457858	0.0161622	-0.0617687	0.0169305	0.0164934	-0.0340816	0.0250687	0.0587809	0.0415242	0.0737497	-0.00274689	-0.00367099	0.0101358	-0.0201028	-0.0642303	-0.0157767	0.0455101	-0.0851429	-0.0144664	0.00855941	0.0412359	0.0250548	0.00304212	-0.013308	-0.0150177	-0.0346469	0.014771	0.0106334	-0.0332813	-0.0217115	-0.0297054	0.0293914	0.0156909	-0.00727379	-0.0434823	-0.025467	-0.0417067
Sample175	-0.0531064	-0.0591256	-0.0102468	0.0149115	0.0187412	0.0184619	0.005084	0.000431963	0.0235481	-0.00282295	0.0388776	-0.00331962	-0.020814	0.0160865	-0.041092	-0.0195	-0.00371523	0.00955401	0.00664618	0.0273949	-0.00292674	0.0333078	-0.0189074	-0.000375152	-0.0033016	-0.0165496	-0.00231563	-0.0117828	0.00211843	-0.0645774	-0.0249614	-0.00961072	-0.00726915	-0.00237209	0.0301939	-0.0104174	-0.0201849	-0.0279681	0.00043304	0.0128918	-0.0129363	0.0117341	-0.0144813	0.0214639	0.0092674	0.00281215	-0.0272708	-0.0050926	0.0117642
Sample176	-0.0317323	-0.0421512	0.0185612	0.0241759	0.0117426	-0.0117594	-0.00429558	-0.00811874	0.0381946	-0.0184873	0.0366446	0.0553093	-0.0286619	0.0124675	-0.0537291	0.0231722	0.0124467	0.00912033	0.0170302	0.0519064	-0.0053295	0.0387388	-1.83744e-07	-0.012967	0.0131999	-0.0246577	-0.018567	-0.03143	0.0450202	-0.0798042	-0.0487451	0.00540491	0.0107624	-0.00402401	0.0111786	-0.0285398	-1.72125e-05	-0.0253745	0.0115215	0.0034208	-0.0297363	-0.00686092	-0.0258027	0.0123508	0.0147879	0.00167831	-0.0410087	-0.021474	-0.0327372
Sample177	-0.0558748	-0.0575045	-0.021912	0.0401559	0.0343302	0.00686866	-0.00596617	-0.00542894	0.0428683	-0.010777	0.0367894	0.0520994	0.0216992	0.025695	-0.0221282	-0.0026182	0.00519926	0.0176299	0.0428725	0.0565949	0.00942017	0.0309595	-0.0318252	-0.0184027	0.0132768	-0.0135449	0.0221688	0.00585696	0.00404115	-0.0605862	0.00264135	0.0172406	0.00997149	0.00893065	0.0103866	0.0183563	0.0167825	-0.0191206	0.0171255	0.018482	-0.0411289	-0.0165799	-0.0138081	0.0333301	0.0430792	-0.00484146	-0.0152293	0.000256539	-0.025084
Sample178	-0.0281251	-0.0635288	-0.0130541	0.0135255	0.0186816	-0.00930975	-0.00380777	-0.032039	-0.00202937	0.00185726	0.0321935	0.00405597	-0.0343374	0.0159384	-0.0370429	0.030472	-0.00718099	0.00702198	0.00472916	0.00778396	0.000451771	0.0550666	-0.00616628	-0.015081	0.000209877	-0.00579441	0.00879291	-0.0281249	0.0552418	-0.0423835	-0.0169828	0.00958183	0.0495726	0.0113479	0.0149251	-0.00162941	-0.00626311	-0.0509773	0.0306152	0.0151807	-0.0185572	0.00312342	-0.011927	0.0381474	0.0149218	-0.00948612	-0.0206761	-0.0297966	0.000239675
Sample179	-0.0527833	-0.0603769	0.0376553	-0.0111618	0.0324603	-0.0127578	-0.0173621	-0.0144413	0.0289294	-0.0450233	0.0243699	-0.037601	-0.0351717	0.0127542	-0.0564387	0.0405915	0.00172192	0.021354	0.0145316	0.0503897	0.0163563	0.0694951	-0.0110621	0.0044739	0.0249155	-0.00587118	-0.0182717	0.00511271	0.0152878	-0.0724534	-0.00761233	0.0201804	0.0347279	0.0562912	0.00259477	0.0270814	0.0324636	-0.000379113	0.00970276	0.0188816	-0.0233958	-0.000448112	-0.017551	0.0763751	0.0394603	0.01294	-0.0282823	-0.0050581	-0.016863
Sample180	-0.0633818	-0.0718671	-0.00997918	0.00852468	0.015312	0.00304178	0.005284	-0.0135732	-0.0989545	-0.0141604	0.0429718	0.0203076	-0.0186577	0.000952429	-0.0574309	0.00578934	0.0224223	0.031706	-0.00221209	0.0543664	0.0194059	0.0628179	-0.0201514	0.0115852	0.0107943	-0.0269462	-0.0336264	-0.00369501	0.03238	-0.0671587	-0.0276046	0.00598673	0.0455469	0.0372239	0.00757554	-0.015989	-0.0196043	-0.0182199	-0.00525878	0.0176373	0.00400113	-0.0272967	-0.0385426	0.0501257	0.0136045	-0.0287704	0.00371571	0.00323515	-0.00764585
Sample181	-0.0721076	-0.094358	-0.012333	0.00379516	0.0326014	-0.00252714	0.00908456	-0.0264451	-0.006366	-0.0304122	0.0221012	0.0760683	-0.0548218	0.00933012	-0.0649347	0.0252359	-0.00800514	0.000236439	0.004693	0.0409379	-0.00283607	0.0463973	0.0141208	-0.0349884	0.00524496	-0.0106182	-0.0389252	-0.0158666	0.0502304	-0.0858734	-0.029061	0.00688258	0.0463277	-0.00366059	0.00406735	-0.00294534	-0.0164974	-0.0217071	0.0249243	0.00549527	-0.0600331	-0.0126652	-0.00224542	0.0346757	0.00975356	-0.00964474	-0.0589173	-0.0302955	-0.0161383
Sample182	-0.0343588	-0.0395681	-0.000163345	-0.0078755	-0.000842516	0.0098517	0.00373138	-0.0113333	-0.042166	-0.0201246	0.000976377	-0.0779752	-0.0411684	-0.000249807	-0.0456255	0.0151805	-0.00472975	0.00101297	0.00871998	0.0199005	-0.0154862	0.0595087	-0.00177167	-0.0170265	0.00562087	0.00221685	-0.0160464	-0.0236717	0.0423526	-0.0774902	-0.0169884	0.013132	0.030855	0.0200053	0.0061116	-0.0161706	-0.0070732	-0.0143596	-0.00131742	0.0303143	-0.0204121	-0.0240888	-0.0230997	0.0189664	0.0335021	-0.00298247	-0.0499065	-0.0335512	-0.0206707
Sample183	-0.00347297	-0.010728	0.00391158	0.0152668	-0.0071047	-0.0262344	-0.0140673	-0.00279729	-0.00398145	0.000641147	-0.0139442	0.0802835	-0.0142447	0.0249015	-0.0331093	-0.0203738	0.0117816	0.00624887	-0.0170017	0.0542584	-0.0255128	0.00362611	-0.0201473	-0.00293899	-0.00549542	-0.0230024	-0.00232435	0.0112329	0.0476319	-0.0484685	-0.0164356	0.011175	0.00553284	0.0394338	0.0121487	0.00138615	0.0254489	-0.0286689	0.0165543	0.0108513	-0.0240839	-0.0058685	-0.00879882	0.0332799	-0.000578292	-0.00280262	-0.010971	-0.010775	-0.0464179
Sample184	-0.0889601	-0.104551	0.00384007	0.00883096	0.0508601	0.0201373	0.00914467	0.00127635	0.0196803	-0.0565397	0.0319166	0.0439136	-0.0781502	-0.00289447	-0.071707	0.049217	0.00732729	-0.00930324	0.00122848	0.0792747	-0.00491294	0.0777426	-0.00313856	0.0019842	-0.00103775	-0.0166157	-0.0649327	-0.0390221	0.0410554	-0.0870688	-0.062373	0.0110593	0.0114398	-2.905e-05	0.019529	-0.0291328	-0.0353168	-0.0278567	0.00925934	0.000989992	-0.0273197	-0.0404814	-0.0376023	0.0562109	0.0286014	-0.0170766	-0.0144729	-0.0228358	-0.0301387
Sample185	-0.0440963	-0.0581666	0.00734368	0.016311	-0.00580451	-0.00182963	0.00612049	-0.00130716	-0.0725018	-0.0221421	0.0333726	-0.00255674	-0.0197416	0.0140736	-0.0565586	0.0143228	0.0243204	-0.00183849	0.0215859	0.0443879	0.0165227	0.0423458	-0.0272216	-0.032239	-0.00715153	-0.0100756	-0.00854332	-0.0125365	0.019952	-0.0518629	-0.0101234	-0.00395437	0.0154321	0.0105894	0.0146408	-0.00368375	-0.0100243	-0.0346846	0.0181499	-0.00578389	-0.0101444	0.000534975	-0.0135587	0.0472903	2.83719e-05	-0.000248987	-0.0412229	-0.0195287	-0.00522114
Sample186	-0.0493956	-0.0446236	0.00437388	0.016115	0.0259519	0.0210209	0.013181	0.00605421	0.00294198	0.00132283	0.0211529	0.015814	-0.0179759	0.0273184	-0.052095	0.00194598	-0.00794785	0.00572847	0.0239858	0.0449631	0.00472647	0.0503183	-0.00377165	-0.00889456	0.00709624	-0.0416751	-0.0327226	-0.00413041	0.0501824	-0.0424188	-0.00549293	0.0143779	-0.000502245	0.0132218	0.0019712	0.00477043	-0.0172046	-0.034971	0.0027313	0.0233075	-0.0372726	-0.00349091	-0.0309449	0.0341655	0.0185317	0.010588	-0.0303282	-0.0176437	-0.0438997
Sample187	-0.0178652	-0.0290674	0.024128	0.0109101	0.00300521	-0.0145186	0.0138636	-0.012405	-0.00329855	-0.0217666	-0.0120919	0.00496664	-0.0149948	0.0214123	-0.0412643	-0.0178036	-0.0175852	0.00903554	0.00911789	0.0545735	-0.0260649	0.0100412	-0.0316307	-0.0134292	-0.01365	-0.0166589	0.0212374	0.0210426	0.0142883	-0.0346661	-0.00907206	-0.00568187	0.0134841	0.0113198	0.0132928	-0.00841548	-0.00298014	-0.0110432	0.01922	0.00918679	-0.0721484	-0.0189662	-0.00197498	0.0542398	0.00864907	-0.028324	-0.0384402	-0.025865	-0.0406703
Sample188	-0.0620103	-0.0563984	0.0052911	0.00776276	0.0277895	0.0286891	-0.000423842	0.00837368	-0.011944	-0.0302878	0.00664084	0.00496692	-0.0441835	0.00704298	-0.0769949	0.0110783	-0.0148856	0.00573048	0.00556694	0.0187917	0.0422116	0.0375436	0.0107034	-0.00897681	-0.0207964	-0.00999382	-0.0107154	0.00450939	0.0339276	-0.0681243	-0.0315247	0.00760823	0.0253453	0.00999918	0.00288209	-0.0037348	0.00514666	-0.0110137	0.0272862	0.000783928	-0.0231274	-0.0312712	-0.0332092	0.0319022	0.0120863	-0.0011514	-0.0463647	-0.0257142	-0.000664479
Sample189	-0.0380099	-0.0435196	0.0345746	0.0125608	0.0139911	0.0194762	0.00795179	0.000253419	-0.00650692	3.49504e-05	0.0314081	0.191815	0.0113182	0.00374834	-0.0394383	0.00719957	0.0148127	0.0428866	-0.0228411	0.0252724	-0.0135422	0.0266199	-0.0302829	-0.032229	-0.0133079	-0.0363447	0.00803033	0.00273725	0.0258248	-0.0393814	-0.0282246	0.0160693	0.0102837	0.0166507	-0.00364018	-0.0255206	-0.000781089	-0.0345264	0.00335425	0.00291402	0.0194329	-5.80461e-05	-0.0158264	0.0283973	0.0201418	0.00472765	-0.0236724	-0.0132596	-0.0169726
Sample190	-0.0301345	-0.0297052	0.0209625	0.0234348	0.0154579	0.00636492	0.000976424	0.0237433	0.0512149	0.00607368	0.0616449	-0.0320258	0.0381246	0.0250931	-0.0338803	-0.0032775	0.0472795	0.0395409	0.0169589	0.00145215	-0.0151588	0.0169562	-0.0255021	-0.0147644	-0.00691672	-0.0216053	0.00550837	0.0156337	-0.0133972	-0.00904113	-0.0190713	0.015418	0.000310337	0.0294703	0.00854293	-0.00468124	-0.00137225	-0.0383677	0.0016364	0.0215316	0.0233719	-0.00962743	-0.02187	0.0466521	0.0238678	0.028569	0.00331391	0.00596672	0.0145223
Sample191	-0.113134	-0.130399	-0.0128025	-0.0353736	0.0518809	0.00603758	0.0226577	-0.0308586	0.0347714	-0.057258	0.00113252	0.119292	-0.0869503	0.0202434	-0.0847141	0.0675455	0.0164152	-0.00030156	0.0488698	0.0281078	0.047207	0.0640435	0.0598829	-0.0287368	0.0149616	-0.000143824	-0.0793856	0.0110599	0.0971946	-0.104228	-0.0092411	0.074297	0.0527937	0.0302876	0.0443148	-0.0133426	0.00371004	0.00346113	0.0321033	0.0169117	-0.0573286	-0.0524746	-0.0234643	0.0787562	0.0581823	0.00015992	-0.0338364	-0.00631942	-0.040917
Sample192	-0.0634011	-0.0848344	-0.00157279	-0.00657869	0.025004	-0.0126672	0.00173634	-0.0326951	-0.0172731	-0.05194	0.00673602	0.00175907	-0.0778716	0.00137388	-0.0879263	0.0371621	-0.0124608	-0.00544619	0.0104797	0.037075	0.0110574	0.0737208	0.022243	-0.00313816	0.0042761	-0.0113068	-0.0725917	-0.0362964	0.0527831	-0.104844	-0.0274967	0.0302307	0.037238	0.0305544	0.00652795	-0.00624385	0.00275785	-0.0104106	0.0324111	-9.87306e-05	-0.0337407	-0.0244187	-0.00690773	0.0457417	0.0192564	-0.0266674	-0.0319784	-0.0292826	-0.0149282
Sample193	-0.0674289	-0.0826917	-0.00943706	0.00876307	0.0369669	0.0210831	0.0204184	0.0044572	0.00350779	-0.0282871	0.0150703	0.0747971	-0.03661	0.0206727	-0.0832787	0.00460655	0.0054532	0.00194185	0.00804342	0.0493884	-0.00477789	0.0438831	0.00231807	-0.00356841	0.0144099	-0.0198069	-0.0475425	0.0029739	0.0520261	-0.0484581	-0.0118244	0.00732671	0.0112918	0.00753654	0.00829316	-0.00947483	0.0011993	-0.0110203	0.0334783	0.00278644	-0.0472242	-0.0394708	-0.0303559	0.0857509	0.063045	0.0183588	-0.0141424	-0.0179922	-0.0215783
Sample194	-0.0164986	-0.0150504	0.0273944	0.0280921	0.0189139	-0.0117858	-0.00485614	0.0032033	-0.0083227	-0.0136499	0.0477512	0.121015	0.00779865	0.0264434	-0.0147947	-0.0169329	0.0259346	0.00557867	0.0211225	0.0294837	-0.00765649	0.00216787	-0.0482651	0.0111421	-0.00348703	-0.0276265	0.0293583	-0.00638291	0.0191765	-0.0461847	-0.0243102	-0.00860942	-0.00371061	0.0339348	0.00688857	0.00382727	0.00376562	-0.004648	-0.00667396	0.0270007	-0.000154712	0.0145212	0.00254584	0.030862	0.0174711	0.0303923	-0.0163487	-0.00579959	0.000200117
Sample195	-0.0369787	-0.0333153	-0.00313929	0.0194305	0.0385345	0.0106565	-0.00321472	-0.0179311	-0.0125695	-0.00275341	0.0213047	0.0159218	-0.015792	0.00405276	-0.0603868	-0.0130956	0.00625148	0.00926633	-0.00281406	0.030329	0.00334726	0.0339602	-0.0121715	-0.00555989	-0.013491	-0.0285663	-0.0098777	-0.0260576	0.0373679	-0.0624821	-0.0165749	0.0290843	0.0291909	0.00248169	0.0120978	0.00269283	-0.0212525	-0.0150331	0.00367368	0.00168377	-0.0256908	0.000939262	-0.00485125	0.0122131	-0.00465435	-0.0163975	-0.0303388	-0.0288295	-0.0204397
Sample196	-0.0252604	-0.0680483	0.0332493	0.0332487	0.0178267	0.0155518	-0.00650243	-0.00882136	-0.0128487	-0.0153507	0.0214129	0.117977	-0.0380779	0.035666	-0.027913	0.0106482	0.010575	0.0120658	0.0160846	0.0297188	0.00276984	0.0235482	0.00293977	-0.00830043	0.0167593	-0.0177675	-0.00596527	-0.000715798	0.0167041	-0.0832094	-0.00659116	0.0131737	0.00935194	0.0368574	-0.0023063	0.00100577	-0.0136666	-0.0420105	0.0115417	0.00574464	-0.021707	-0.0121736	-0.021197	0.0297534	0.0106247	0.0121719	-0.0462864	-0.0137914	-0.0185389
Sample197	-0.0530347	-0.0803081	-0.0119556	-0.0182977	0.0454882	-0.000654146	0.0106532	-0.00423763	0.00611854	-0.0348357	0.0220237	0.0212239	-0.0592197	0.00667521	-0.0420759	0.0150469	0.0109983	-0.0108348	0.0269546	0.0621489	-0.0046597	0.0549374	-0.00738349	-0.0208684	-0.0139985	-0.0326654	-0.0179062	-0.0156465	0.0288587	-0.0989279	-0.0118461	0.0133205	0.0312708	0.00863407	0.000424023	-0.00798631	-0.0222827	-0.0220851	0.0176335	0.00309522	0.00141873	-0.0159882	-0.0454058	0.0521739	0.000878704	0.00857602	-0.0208981	-0.0215596	-0.0157952
Sample198	-0.00625157	-0.0303505	0.00260965	0.00405506	0.0136966	0.00807565	0.00471569	-0.00436952	-3.46345e-05	-0.0175438	0.0166264	0.0708482	-0.0342744	-1.02422e-05	-0.0359606	0.00111921	-0.00097103	0.00273587	-0.00535366	0.0500383	0.00424399	0.025965	0.00777631	-0.0310602	-0.00832798	-0.0171855	-0.00977667	0.000976851	0.0320238	-0.0471087	-0.0045446	-0.00230169	0.0173927	0.0324562	0.000256656	-0.00718469	-0.0166547	-0.0103597	0.0211974	0.0234572	-0.0358158	-0.0263011	-0.00939986	0.0326608	0.010355	-0.0133303	-0.0333234	-0.0195045	-0.0170318
Sample199	-0.049992	-0.0819942	-0.00485376	0.0190228	0.0256705	0.0263456	0.0257827	-0.000281339	-0.017477	-0.015162	-0.00844222	-0.0176835	-0.0434564	0.0371305	-0.0214964	0.0261982	0.0149433	0.0218878	0.00113341	0.00509145	-0.00203773	0.0407411	-0.00811861	-0.00271918	-0.00890781	-0.0247796	0.00128772	0.00237471	0.042581	-0.0496661	-0.0297948	0.00924164	0.0304422	0.0117283	0.0270609	0.0159151	-0.0245057	-0.0311092	0.0234369	0.0266223	0.0133556	-0.0194659	-0.0207415	0.0388859	0.0372258	0.00226745	-0.047017	0.0136944	0.00234549
Sample200	-0.0378258	-0.0496014	0.0146666	0.00688416	0.0280929	-0.0146495	0.00162546	-0.0331662	-0.0561211	-0.0373473	0.0353681	0.00693014	-0.0260373	0.00925484	-0.0478263	0.000371685	-0.0205299	0.0236485	0.0373605	0.0392666	0.00142411	0.0278797	-0.0336534	0.00489131	-0.0169902	-0.0258661	0.00439485	-0.0126622	0.0282648	-0.0473931	-0.0123033	0.00499844	0.0118456	0.00658402	0.00549899	0.00267123	-0.00867812	-0.0337508	0.0284391	0.0165899	-0.0282147	-0.00768641	-0.0288932	0.0396682	0.00210589	0.000557494	-0.042922	-0.0133734	-0.00558317
Sample201	-0.011246	-0.0464853	0.0011306	0.0617545	0.0224952	0.0321737	0.00320288	0.0133377	0.0143766	-0.01903	0.0140891	0.00993023	0.0419967	0.0139329	-0.0344147	-0.00393094	0.0100566	0.0152551	0.0150623	-0.00949091	-0.0120657	0.00472839	-0.0332131	-0.0349295	-0.0406991	-0.0220945	-0.00512362	-0.0081085	0.0157288	-0.0369044	-0.0185831	-0.0323468	0.00425738	0.00161758	0.0146907	0.0048314	-0.007287	-0.0321903	0.0052158	0.0162658	0.000405745	-0.00123513	-0.0198669	0.0306197	0.0111852	0.0181037	-0.0215828	-0.0165	-0.00650514
Sample202	0.00657503	-0.0114783	0.015947	0.00830218	1.13083e-05	0.000494781	-0.0146155	0.0146304	-0.0128848	0.020691	0.0301683	0.0587894	0.0407831	0.000591555	-0.0284745	-0.0209597	0.0232295	0.00769751	0.00961798	0.024697	0.00120433	0.016727	-0.0424659	-0.00724535	-0.0171137	-0.0308626	0.031562	-0.0154027	0.0014041	-0.00910842	0.00728248	0.00452898	0.000731038	0.0409554	0.0221712	-0.00662495	-0.00501424	-0.0420098	-0.0110202	-0.00423307	0.0049773	-0.00323073	-0.00996164	0.00825812	0.00877981	0.0123218	-0.0361264	-0.0281837	-0.00991944
Sample203	-0.0108215	-0.0368825	0.0117807	0.0183894	0.0190605	0.0127824	-0.00915442	0.00268477	0.0137849	0.0160509	0.0158584	0.0248909	0.00451307	0.0276677	-0.03912	0.0199309	-0.0183102	-0.00675276	0.0217736	0.0288824	0.0153985	0.0386241	-0.0197471	-0.0208657	0.00236252	-0.00681274	0.00643686	-0.0177057	0.0417644	-0.0470172	-0.0107417	-0.00938666	0.0155561	-0.00124299	0.013577	0.00422141	-0.000791608	-0.0351473	0.00326726	0.0354833	-0.00373375	-0.00827758	0.000231686	0.0220773	-0.00166029	-0.00346095	-0.0190471	-0.0187143	0.000567943
Sample204	-0.0492938	-0.0620117	-0.0213284	0.011622	0.0115881	0.0134179	-0.00621106	-0.00412947	-0.107424	-0.0264427	0.0157121	-0.0415405	-0.0381597	-0.000591939	-0.0490177	0.0151987	-0.0076552	0.00994331	0.0267424	0.0184576	0.00106114	0.0254506	-0.00867663	-0.0215494	0.0115689	-0.0383943	-0.0293338	0.0169247	0.0222533	-0.071552	-0.0351498	-0.0222206	0.0512316	-0.0130677	6.35599e-06	-0.0100588	0.00314758	-0.0231793	0.00766482	-0.00660244	-0.0294374	-0.0249673	-0.00795959	0.0335455	0.00919547	0.0118548	-0.0291769	-0.0292221	-0.0157766
Sample205	-0.0108417	-0.026534	-0.00918505	0.0147116	-0.000834582	-0.0277482	-0.0143397	-0.004229	-0.0246799	-0.00383594	-0.00172488	0.106371	-0.0114681	0.00045212	-0.0389325	-0.0321669	0.000687648	0.000659884	-0.00162321	0.0491173	-0.00571461	0.028162	-0.0293504	-0.0156662	-0.00034846	-0.00116904	0.00340241	0.0211173	0.0333839	-0.0188359	-0.0127269	0.000719823	0.0114766	0.0162971	0.0123803	0.000726117	-0.0192435	-0.0271241	0.0106636	0.0367578	-0.0201192	0.0097874	-0.00183678	0.0331277	0.0208526	-0.0233298	-0.0362517	-0.0375627	-0.0171026
Sample206	-0.045203	-0.0541593	0.00531056	0.00516051	0.0260724	0.00672418	0.0149581	0.0038428	0.0099712	-0.0121004	0.0358539	0.0170877	-0.0408961	0.0277055	-0.0606571	0.00795342	0.00711998	-0.00281602	-0.00349064	0.0520441	-0.00858606	0.0485948	0.0260771	-0.012191	0.0223895	-0.0307233	-0.0174025	-0.00603224	0.0285314	-0.059575	-0.0259232	0.0318329	0.0170819	0.00777921	0.00960632	-0.0156529	-0.0201421	-0.00948381	0.0245845	0.0270584	-0.0332202	-0.0207493	-0.0328477	0.0395624	0.046688	0.0223341	-0.0429445	-0.0313482	-0.0198622
Sample207	-0.0282915	-0.0585676	0.0438674	0.0358565	0.0274064	-0.00628017	-0.00038232	0.010777	0.0264427	0.0177721	0.0342906	0.0514289	0.0144024	0.0193885	-0.0393484	0.0200906	0.0164903	0.0347814	0.0263411	0.0479032	-0.00950643	0.0052234	-0.0196034	-0.0131028	0.0036321	-0.0187896	0.0200804	0.0137314	0.0027292	-0.0551662	-0.0104453	0.0325934	-0.00750545	0.0168517	0.0104363	0.0268641	0.0143155	0.00120371	0.000465603	0.0404935	-0.0375977	0.000107392	-0.0153959	0.0190964	0.0120559	0.0225985	-0.0199845	-0.00959889	-0.0148048
Sample208	-0.06064	-0.0578757	0.00199706	0.0106315	0.0387338	0.00298177	0.0168928	-0.0290782	0.00108592	-0.0183036	0.00264694	-0.0529973	-0.0279674	0.0366494	-0.0643507	0.039789	-0.0221509	-0.00374611	0.0106436	0.0388184	0.0152967	0.0525085	0.00533538	-0.000773803	-0.00311706	-0.031334	-0.0187331	0.00422938	0.0479208	-0.0615776	-0.0271345	0.0168175	0.0190639	0.0023646	0.00436252	-0.0140085	0.00884934	-0.00102379	0.020009	0.0141135	-0.0442696	-0.0011092	-0.03146	0.0518331	0.0216172	-0.00184688	-0.00941875	-0.0022264	-0.0162628
Sample209	-0.0180771	-0.0239392	0.00519258	0.0148648	-0.00666696	0.0214814	-0.00820166	-0.0169459	-0.0141435	-0.00477526	0.0235553	0.141872	0.000345296	0.0167547	-0.0242439	0.0155159	0.0262794	0.0147725	-0.000382945	0.0289875	0.0100765	0.0136408	-0.0398374	-0.0072988	-0.0109785	-0.0246543	-0.009095	-0.00353592	0.0156961	-0.0243643	-0.0250744	-0.00146768	0.0260264	0.011799	0.0135784	-0.00455735	-0.0196775	-0.0199267	0.00723922	0.0364397	-0.00583855	0.00353756	-0.0303323	0.0313289	0.0090511	0.0166297	-0.0262146	0.00754289	-0.00550759
Sample210	-0.0474009	-0.0708284	0.00511147	0.0234648	0.0251461	-0.00709013	0.00531814	-0.0196451	-0.0121306	-0.0196208	0.00774763	0.190835	-0.0477481	0.025738	-0.0459653	0.0119013	0.0205644	0.0252126	0.0230299	0.0370088	0.0165213	0.0334711	1.82699e-05	0.000447965	0.00569666	0.00657617	-0.0308353	-0.00422022	0.0409958	-0.076138	-0.032381	0.00129931	0.0166786	0.0259106	0.00525394	0.0121801	-0.014978	-0.020162	0.0267492	0.0149695	-0.0366999	-0.0125874	-0.0158835	0.0441845	0.00473895	-0.00279449	-0.0266793	-0.0200484	-0.0266293
Sample211	-0.0659578	-0.0524868	-0.0108431	0.0149051	-0.000773816	-0.0353736	0.0023619	-0.0124521	-0.0239734	-0.0409206	-0.0128413	0.0220763	-0.0558127	-0.00445897	-0.0506127	0.0277743	-0.0145539	-0.0135399	0.023787	0.0213974	-0.00644839	-0.000731516	0.0093825	-0.00772898	-0.000744932	-0.00953391	-0.0268954	-0.000902113	0.0338747	-0.087867	-0.0339864	-0.000971698	0.0344456	0.0165465	0.0218262	0.014099	0.0136295	-0.0113933	0.0134873	0.00353865	-0.0296592	-0.0383651	-0.0163118	0.0316297	0.0176739	0.00250688	-0.0439481	-0.0256309	-0.0242213
Sample212	-0.0320722	-0.0516045	-0.00975258	-0.0167561	-0.00887415	-0.00935705	0.0281037	0.00624765	-0.0118934	-0.0169264	-0.00220339	0.0428529	-0.0265404	0.0106642	-0.0442847	0.00414455	0.0106651	-0.00324802	0.0128609	-0.00419942	-0.0138862	0.0506063	0.0042689	-0.0301061	-0.0296399	-0.0168605	-0.0177776	-0.0157034	0.0324187	-0.0613274	-0.0137034	-0.00220592	0.0146244	-0.0150548	0.0191793	-0.0133839	0.00565257	-0.0495168	0.0274808	0.00440837	-0.030696	-0.0119602	-0.0122906	0.0258707	0.00929962	-0.00801002	-0.0322186	-0.0395577	-0.0230808
Sample213	-0.100281	-0.111916	0.00282684	-0.00182748	0.0584527	0.0217005	0.00452331	-0.000223019	-0.0660067	-0.0270741	0.0185309	0.149256	-0.0149166	0.000628341	-0.0472659	0.0381572	-0.000702106	0.0168342	0.0281184	0.0549441	0.0190821	0.0583737	-0.00549726	0.00611781	-0.00094625	-0.0140043	-0.0591772	-0.0251994	0.0389436	-0.0886455	-0.0280582	0.0187243	0.0344975	0.00123763	0.0250044	-0.0247256	0.00277125	-0.0322907	-0.00459805	-0.023935	-0.0347992	-0.0250266	-0.0469519	0.0411763	0.0314731	-0.00203488	-0.0608614	-0.00434644	-0.0217917
Sample214	-0.0941316	-0.0818648	0.00277483	-0.00448441	0.0348362	0.018774	0.0285409	-0.0260799	-0.0723907	-0.0337789	0.0323902	-0.0248281	-0.0707458	-0.00122391	-0.0926703	0.0216941	-0.0214521	0.00717763	0.0286198	0.0515481	0.0343442	0.0831607	0.0357861	-0.0187382	0.00225426	-0.00178302	-0.0390048	-0.0192665	0.0507155	-0.0800703	-0.0174574	0.0171213	0.0584697	0.00952369	0.0254945	-0.0220521	-0.00696832	-0.0326003	0.0249298	0.0213817	-0.0442541	-0.0278596	0.00581049	0.0683325	0.0388457	-0.0112616	-0.0223951	-0.0169207	-0.0203519
Sample215	-0.054818	-0.0810797	0.0131426	0.00836589	0.0367038	0.0042394	0.0120334	0.0217764	-0.095366	-0.00280872	0.026321	0.0320199	-0.000301043	-0.0062911	-0.0395794	0.015358	0.00171855	0.0144243	0.0167723	0.057407	0.0168701	0.0645603	0.030027	-0.00163263	-0.0126507	-0.00912404	-0.0220974	-0.0453159	0.0353405	-0.0610303	-0.0318393	0.0157184	0.0376379	0.00519971	-0.00590844	0.0107029	-0.0114769	-0.00301258	0.00872671	0.0120848	-0.0310883	-0.0216896	-0.0390982	0.0167954	0.0153954	0.0227285	-0.0433971	-0.0190804	-0.0204204
Sample216	-0.0432844	-0.0852401	0.00943105	0.0248509	0.041388	0.0332048	0.020457	0.00837663	-0.000247184	-0.0051693	0.0261837	0.0790741	-0.00410259	0.0169944	-0.0313249	0.0114775	0.00345845	0.0251847	0.0127374	-0.0173388	0.0134937	0.0268582	-0.00769275	0.0142026	-0.00722919	-0.011309	-0.0160688	-0.00581914	0.00449613	-0.0447159	-0.0302135	0.025303	0.021546	0.00320901	-0.00181747	0.0128738	-0.0258981	-0.000277004	0.00739507	0.0292419	-0.0222275	-0.0190725	-0.0423553	0.0207154	0.0201552	0.00743802	-0.0100901	-0.0149801	-0.0160247
Sample217	-0.0536763	-0.0730188	0.0122222	0.00779345	0.0262192	0.0346904	0.00654691	-0.0046012	0.000795132	-0.0035265	0.0497546	0.147169	-0.0108847	0.0160497	-0.0249618	0.0303598	-0.0174258	0.0208507	0.0277118	0.00604344	0.018724	0.0491679	0.0137299	-0.0191672	0.00655382	-0.0132699	-0.0128401	-0.00539928	0.0411195	-0.0613148	-0.0170339	0.0258886	0.0496019	0.0279972	0.0273003	0.00961489	-0.00524774	0.00101859	0.0139431	-0.0138176	-0.047133	-0.0359799	-0.0225133	0.0443352	0.0166284	0.00635615	-0.028626	-0.0265861	-0.00660315
Sample218	-0.0504179	-0.0554019	0.0134413	0.0425811	0.0217875	0.0206922	0.0138101	0.0057845	0.00678842	-0.00599836	0.0231009	0.0766399	-0.0126686	0.0108975	-0.0396025	0.0114158	0.0226166	0.0232322	0.00371974	0.0412251	-0.0107539	0.0554689	-0.0173471	-0.0419144	-0.024313	-0.0182812	-0.0339781	-0.017708	0.0214221	-0.0270622	-0.025828	0.0246138	0.0309664	0.00295446	0.0286976	-0.0172664	-0.0173278	-0.0218204	0.00876938	0.00353383	-0.0188359	-0.0394485	-0.0196884	0.0417821	0.0238302	0.0182673	-0.0210228	-0.0146183	-0.0221764
Sample219	-0.031201	-0.0417673	0.0180223	0.021877	0.0226243	0.0180539	0.0147747	0.0268898	0.0123437	0.00882022	0.0369569	0.0042817	-0.00576561	0.0285731	-0.0157412	0.0150754	0.030928	0.032842	0.00156822	0.0140383	-0.00710723	0.0153697	-0.0313259	-0.00483542	-0.0206803	-0.0131616	0.00292271	-0.00899775	0.0149581	-0.0418854	0.0037818	0.000114407	-0.0108282	0.0248715	0.0229281	-0.0168826	-0.0274352	-0.0407304	0.00922811	0.0278935	-0.0147465	-0.00275254	-0.00481143	0.048708	0.0164232	0.0212091	-0.00961597	0.00273659	0.00862863
Sample220	-0.0501137	-0.0688244	0.000911495	-0.00119414	0.0168309	-0.0187412	-0.00308236	-0.0139514	-0.0977	-0.0252101	-0.0035762	0.111844	-0.0440026	0.0204376	-0.0777501	0.0123351	-0.0149535	0.00120961	0.0203895	0.0505491	0.000936653	0.0255101	0.0262659	-0.0263817	0.0160522	0.00194734	-0.0165571	-0.0345037	0.05832	-0.0997048	-0.0305527	0.0115028	0.0279253	-0.00263009	0.00876162	-0.0170967	-0.0141995	-0.0244003	0.0382783	-0.0163121	-0.0388261	-0.0172477	-0.00751534	0.0201755	0.012275	-0.00853343	-0.0258869	-0.0241852	-0.0215358
Sample221	-0.030064	-0.0340216	-0.00196243	0.0255379	0.0218524	0.0242853	0.00479285	0.0244091	-0.0160402	0.0256864	0.0238476	0.0301442	-0.00501755	0.0120572	-0.0446946	-0.0130694	0.00405567	0.00315753	0.0254637	0.0333871	0.0209487	0.0259198	-0.0107975	-0.0106402	-0.00359202	-0.0247099	0.00304888	-0.00940959	0.032239	-0.0609129	-0.0174872	0.0303532	0.00855499	0.0139412	0.0256871	-0.0199272	-0.0214369	-0.0139877	-0.00925597	0.0137867	-0.0254124	0.0168551	0.00519996	0.0169908	0.00143659	-0.00988167	-0.0117931	-0.00891458	0.00490426
Sample222	-0.0322077	-0.0669965	-0.000731513	0.0122868	0.0190864	-0.0014255	0.0203552	-0.00371291	0.0178256	0.00039877	0.0123235	-0.00184906	-0.0401673	0.00624314	-0.0306006	0.0259934	-0.00481095	0.00963534	0.0340034	0.025542	-0.011816	0.051332	0.032504	-0.000246686	0.00580129	-0.0224074	-0.0241303	0.00165845	0.0536282	-0.0554796	-0.0057659	0.0245959	0.0209786	-0.00836298	0.0159476	0.0176808	0.0119717	-0.0259826	0.0247075	0.0357295	-0.0517887	-0.0333255	-0.0179464	0.0402685	0.0359765	0.0166892	-0.0207587	-0.0013971	-0.037325
Sample223	-0.0450375	-0.0679239	-0.0282247	0.0161611	0.0270629	0.0166411	0.0251624	-0.00747938	0.0410445	-0.0255352	0.0190351	0.0168865	-0.0149657	0.00919027	-0.0823586	0.0270617	-0.00626674	-0.00207756	-0.00302105	-0.0136744	0.000926485	0.0289087	0.0226418	-0.0138626	0.0124867	-0.0196099	-0.00741143	-0.0460591	0.0474701	-0.043616	-0.0235968	0.0150044	0.0133326	0.00339276	-0.010512	0.0305184	-0.0106894	-0.0492581	0.014652	0.0105732	-0.0500845	-0.0277489	-0.0229722	0.0271295	0.0233415	-0.011312	-0.0196201	-0.00771003	-0.0461063
Sample224	-0.025312	-0.0373342	0.0235183	0.0490829	0.0201434	0.0160739	-0.00615477	0.0234332	0.0248499	0.00595295	0.0175568	0.158054	0.00955139	0.0200525	-0.0352113	0.011591	-0.00180818	0.0189886	0.0138339	0.0274372	-0.00495493	0.0218815	-0.0202366	0.00819067	-0.00618936	-0.00718537	0.0234791	-0.0195992	0.00980613	-0.00455031	-0.0323135	0.00383908	-0.00372762	0.0167304	-0.00139444	-0.0112152	0.00444849	-0.0481145	0.00122242	0.0134995	-0.00525005	-0.00297733	-0.00360518	0.00885194	0.0117733	-0.00732345	-0.033847	-0.00413181	-0.0011394
Sample225	-0.026226	-0.051316	0.00129876	0.0216493	0.0257576	0.0353329	-0.0176335	0.00939246	0.0109008	0.0219473	0.0466657	0.170002	0.0072455	0.0160521	-0.00460243	0.0103598	0.0341928	0.0258399	0.0388613	0.0565536	0.0234788	0.038289	-0.0417115	-0.00709295	-0.00469494	-0.0229139	0.0039939	-0.0264746	0.00237107	-0.0519618	-0.00749241	0.0220855	0.0182043	0.0214351	0.0242758	-0.0263441	-0.0100795	-0.0293278	0.00425218	0.0382458	0.00331966	0.00906531	-0.0186983	0.0256356	0.014109	0.00709411	-0.0327732	-0.00626782	0.0120341
Sample226	-0.0250997	-0.0653204	0.0113958	0.0210727	0.0313356	0.0159831	0.00596217	0.00297505	-0.00125778	-0.0053005	0.0401168	0.123817	-0.0017497	0.00916699	-0.0446022	-0.0083596	0.0238556	0.00347749	0.0125986	0.0162843	0.0104372	0.0383883	-0.0132828	0.0042543	-0.00290173	-0.0197451	-0.0119476	0.00146323	0.000706819	-0.0738456	-0.0346418	0.0162195	0.0254676	0.0244594	0.0190804	0.0160133	-0.0160529	-0.03164	0.0145267	0.0014565	-0.0411007	-0.00587986	-0.0197173	0.0338911	0.0207325	-0.00128835	-0.0200592	-0.0109646	-0.0226137
Sample227	-0.0558664	-0.0583338	0.0228656	0.02121	0.0533364	-0.0176054	0.0188439	-0.00668288	0.0298534	-0.0368842	0.00884323	0.0424621	-0.0482237	0.0287202	-0.0509575	0.0316061	-0.00830026	0.00307929	0.00733439	0.0419171	0.00375789	0.0272659	0.00448038	0.00738164	0.0179281	-0.0126462	-0.0497365	0.00737447	0.0453425	-0.0700081	-0.0290475	0.0361477	0.0605825	0.0307122	0.0239841	0.0214877	-0.00924551	-0.016657	0.0401834	0.019316	-0.0138669	-0.0279522	-0.0265666	0.0663362	0.0338658	-0.0132452	-0.052211	-0.0163185	-0.0286548
Sample228	-0.00888463	-0.0281996	-0.00707123	0.00827508	0.0143297	0.010953	-3.06851e-05	0.000385128	-0.126747	0.00307069	0.0118752	0.115274	0.0196815	0.0233228	-0.0296838	-0.0102238	0.024339	0.0235468	0.0171473	0.016951	-0.0203962	0.0183389	-0.0156168	-0.01704	-0.0156611	-0.0164878	0.0187618	-0.0233355	0.0229265	-0.0269064	-0.0214619	0.0163348	-0.00111315	0.03427	0.00636069	-0.0142607	-0.0241122	-0.0402345	0.0151377	0.0188666	-0.00838596	-0.0043998	0.00252619	0.010175	0.0300058	-0.0114993	-0.0241198	0.00211341	0.0187062
Sample229	-0.0520299	-0.0610344	0.0330548	0.020192	-0.00241873	0.00822096	0.00314455	-0.00233682	0.00154382	-0.0197731	0.0406363	0.0150633	-0.0112657	0.0162996	-0.0345658	0.0252272	0.0252578	0.00307313	0.0264728	0.0432057	-0.00768588	0.0321548	-0.025288	0.0199606	-0.00457241	-0.0293964	-0.0198732	-0.0184413	0.00426144	-0.0331264	-0.0235539	0.0257475	0.0143406	0.0363705	0.0157012	0.0026067	0.00265163	-0.0241421	0.00885606	0.0301153	-0.00603154	-0.0106562	-0.0178182	0.0465342	0.0281744	0.024661	-0.0136986	0.0258976	0.010923
Sample230	-0.0192967	-0.0591427	-0.0137486	0.0363788	0.0303209	0.0189159	0.020136	-0.0157961	0.0359738	-0.00339577	0.0380932	-0.00389857	-0.00942085	0.0351576	-0.0167605	0.0267243	0.0373277	0.0221166	0.00712828	0.0665299	0.0493317	0.0294064	0.00874559	0.00385978	0.0116789	-0.0329488	-0.037208	-0.0036446	0.0447311	-0.040583	-0.0185655	0.00974561	0.0315221	0.0426375	0.0271187	0.00436262	-0.00954017	-0.00540397	0.00602076	0.0151273	0.00166551	0.0100586	-0.00520443	0.0448087	0.0148484	0.00533972	-0.0139414	-0.00902003	0.00109733
Sample231	-0.039904	-0.0625208	-0.00909477	0.00983611	0.0321496	0.00180569	0.0370079	-0.0265734	0.0141504	0.001434	0.00432	0.0263995	-0.0479022	0.0236004	-0.0598362	0.0139372	0.00475599	-0.0238334	-0.00393533	0.0478102	-0.0134503	0.0238802	-0.00963999	-0.0176826	0.00963129	-0.0239081	-0.0226067	0.00593481	0.0277055	-0.0403622	-0.0286031	0.0267547	0.0304602	0.00523041	-0.0070789	-0.0109135	-0.0113577	-0.0443487	0.00370871	0.0121077	-0.0661259	0.00381196	-0.0403126	0.0336559	0.0162029	-0.00496488	-0.0366828	-0.00896367	-0.0366657
Sample232	-0.0155096	-0.0468113	0.0012624	0.0258188	0.0150263	-0.039777	0.000629127	-0.0119204	-0.0131524	-0.0111415	0.0157881	-0.076874	0.0192521	0.0226197	-0.0466322	-0.0366757	-0.0319362	0.0247918	0.0180882	0.0405247	-0.0115234	-0.00668093	-0.0155124	0.00661979	0.000559133	-0.0436139	0.0196937	0.0289405	0.00704952	-0.0473144	-0.0242071	0.0344167	-0.0109714	0.0413993	-0.00393765	0.0033411	0.0249071	-0.0032428	0.0106185	0.0181489	-0.029277	-0.0151194	-0.00996111	0.0276684	0.028412	0.00536224	-0.00241554	-0.0184356	0.00605735
Sample233	-0.0334576	-0.0586601	-0.0263371	0.0300662	0.0241692	0.0179515	-0.00582966	0.00538347	0.0280309	-0.0451461	0.00745244	0.0918967	-0.0272235	-0.00141283	-0.0478558	0.00858681	0.00459832	0.00896016	0.0114972	0.0719966	-0.0139246	0.0460047	-0.0050032	-0.0186025	-0.0024467	-0.0136799	-0.0148504	0.0130731	0.0222671	-0.0546747	-0.0306367	0.00542089	0.0215766	0.0156656	0.0286538	-0.0122295	-0.0205774	-0.000404965	0.0145049	0.00834966	-0.0104476	-0.0187299	-0.0265843	0.0259047	0.026085	-0.0151774	-0.0268768	-0.0218676	-0.0239032
Sample234	-0.027957	-0.051454	0.00130855	0.0275489	0.011677	0.0112823	-0.0181836	-0.00285563	-0.0321604	-0.0113977	0.037891	-0.0351322	0.0174582	0.0185039	-0.0262141	-0.00413517	0.0240657	0.0122647	0.0222973	0.0159217	-0.0108418	0.0145346	-0.0175314	0.00692947	0.0107892	-0.028818	0.0280346	-0.00497687	0.0173656	-0.0290314	-0.0407526	-0.00350926	0.0204635	-0.00261127	0.00810522	-0.0222891	-0.00264864	-0.0291081	0.010128	0.00568241	0.00129768	0.000336353	-0.028782	0.0247821	0.00879141	-0.00836353	-0.0234665	-0.0152285	-0.0187295
Sample235	-0.0157837	-0.015696	-0.00652307	0.0442878	0.0297675	-0.0159858	0.00369483	0.0106781	-0.0166368	-0.0247967	0.0288248	-0.0295929	-0.00781699	0.0185753	-0.00208072	0.00811477	-0.00829332	0.0253116	-0.00400172	-0.0104558	-0.0108557	0.0172342	0.00676059	0.00153638	-0.00809156	0.0105506	-0.0170511	0.0119946	0.0385358	-0.0504813	-0.0213169	0.0175302	-0.00733826	-0.00423628	0.00209952	0.00723429	-0.0158737	-0.00412327	0.0176695	0.0141159	-0.00820145	-0.0180454	-0.0277122	-0.000855112	0.00371556	0.00285491	-0.0233783	-0.031471	-0.0234665
Sample236	-0.0348641	-0.0383224	0.0138957	0.0566857	0.00359335	0.0189316	-0.00118674	0.00938175	-0.00733611	-0.00648113	0.0694178	0.207417	0.0164576	0.00060655	-0.0249813	0.00147976	0.0342459	0.0243103	0.0262076	0.0583853	0.000240644	0.0484577	-0.0269206	0.00303554	0.000990144	-0.0299497	0.021845	-0.00543707	0.0183431	-0.0219579	-0.0263783	-0.0259812	0.00706894	0.0435484	0.017472	-0.00963164	-0.000932207	-0.02218	-0.00612877	0.00890063	0.0179984	-0.0211395	-0.0223863	0.0512907	0.0323911	0.0236425	-0.0149107	0.00355935	-0.0135352
Sample237	-0.0511588	-0.0680559	-0.00401107	-0.00796098	0.0290766	0.0157121	0.00478584	-0.00395122	0.0718693	-0.0105138	0.0288867	0.104478	-0.00660553	0.0443768	-0.0508753	-0.000140824	-0.00772094	0.0226868	0.0113592	-0.0226473	0.0145944	0.0357103	0.0150341	-0.0160908	0.00740443	-0.00820254	-0.011874	-0.00682306	0.0365612	-0.0826291	-0.0171411	0.0383463	0.0449196	0.0157794	0.00819586	0.0131411	-0.0312374	-0.00295241	0.0155223	0.00202513	-0.0221367	-0.0107868	-0.0258975	0.0382601	0.00486544	-0.012673	-0.0301536	-0.00879052	-0.0262854
Sample238	-0.0675861	-0.056344	0.00310498	0.00965624	0.0136042	-0.00419447	0.0124217	0.00632077	0.00788796	-0.00928313	0.0422429	-0.061212	-0.0249201	0.00821115	-0.0417689	-0.00412449	-0.00424205	0.0164771	0.0224275	0.0411691	0.0107573	0.0237368	-0.0346433	0.00111049	-0.023728	-0.0212944	-0.0182816	0.00126569	0.0122523	-0.0380922	-0.0144076	0.0321367	0.0148531	0.0429736	0.017186	-0.0312853	0.00450903	-0.0255241	0.0210372	0.0160967	-0.012689	-0.02574	-0.0369952	0.0271555	0.0270511	0.0128943	-0.0293534	0.0115857	-0.0177627
Sample239	-0.0495223	-0.0738684	-4.09332e-05	0.0173256	0.0150423	0.0170824	0.00115536	-0.0233676	0.0124701	-0.0196188	0.00983489	0.0114329	-0.0341138	-0.00884848	-0.043051	0.00354638	0.000969891	0.000953849	0.0285932	0.0264143	0.00420725	0.046099	-0.0210902	-0.0190098	0.0113295	-0.0315703	0.00727757	-0.0116595	0.0619435	-0.052272	-0.00955265	0.00380351	-0.00459828	0.000501772	0.0176715	0.0170855	-0.00389125	-0.0427334	0.0175319	0.0124192	-0.0267036	-0.0431902	-0.0164253	0.0232554	0.00650672	0.000919511	-0.0356388	0.00809027	-0.0242873
Sample240	-0.0457821	-0.053615	0.000307941	0.0199918	0.028735	0.0276957	-0.000382367	0.00172764	0.0191517	-0.0158805	0.0335357	0.0102859	-0.0259931	0.0189257	-0.0444611	0.0125257	0.00613987	0.00818342	0.00678426	0.0381948	0.00916365	0.0370121	-0.0116063	-0.0173835	-0.0228491	-0.0357691	-0.0237033	-0.010691	0.0196354	-0.0716972	-0.0167549	0.0101512	-0.00853538	0.00503197	0.0328614	0.00896744	-0.0328376	-0.0370579	0.00205604	-0.0105035	-0.0134256	-0.00281642	-0.0330067	0.0218905	0.00606729	0.00370194	-0.0134505	-0.0410967	-0.0117274
Sample241	-0.00846376	-0.0496526	-0.00917933	0.0184658	0.0265006	0.0038739	-0.0064001	-0.0250607	-0.00114875	-0.00397685	0.0138138	0.0250312	-0.00805608	0.0257159	-0.0149721	0.00686017	-0.00971405	-0.00298275	-0.00981939	0.0306947	0.0119982	0.0464454	-0.0213417	-0.00209346	-0.00433781	-0.0365795	-0.00929428	-0.00602744	0.0464448	-0.0523357	-0.00227596	0.0331404	0.0132736	0.0215206	0.0247411	0.00301559	-0.0141546	-0.036022	0.0172323	-0.0130751	-0.0177531	-0.0310157	0.000587321	0.0189353	0.0179084	0.00223765	-0.00683693	-0.0323584	-0.0361376
Sample242	-0.0528474	-0.0246765	-0.00733208	0.00740654	0.0500767	-0.0154731	0.0231564	-0.0125292	0.00698098	-0.012217	0.00661719	0.0941313	-0.0181827	0.0186436	-0.038593	0.0302909	0.0109349	0.0110954	0.0603753	0.0401482	-0.0101608	0.0249119	0.0230856	0.00318169	-0.0232913	-0.0136378	-0.00102637	-0.0020545	0.0319074	-0.0570865	-0.0360483	0.010215	0.0311554	0.00714572	0.00597395	0.0074655	-0.00418023	-0.017251	1.12745e-05	-0.0100138	-0.00606081	-0.0166577	-0.0141438	0.0418563	0.000740231	0.0367146	-0.0475686	-0.0376099	-0.0480096
Sample243	-0.0522915	-0.0650501	-0.012085	0.00208418	0.0292939	-0.0288053	-0.00285702	-0.0274537	-0.0447871	-0.0258239	0.00671598	0.0413704	-0.0316888	-0.00873566	-0.0495328	0.0209626	-0.0255781	0.0238156	-0.00857305	0.0369324	-0.00232242	0.0397701	-0.0176901	-0.0179049	0.00917247	-0.0359703	-0.0379049	-0.0129803	0.0382909	-0.0602933	-0.0238244	0.00654517	-0.00191893	0.00243409	-0.00123157	-0.000935479	0.0319732	-0.0348421	0.0188024	-0.00920987	-0.0329306	-0.0147094	-0.0417622	0.00336823	0.0156146	0.00390923	-0.0335927	-0.0194707	-0.0300436
Sample244	-0.0191243	-0.0127201	-0.0013181	0.0217583	0.0172099	-0.0108555	0.0015301	-0.0107681	-0.014478	0.00986726	0.0208761	0.0237532	0.00717093	0.00408374	-0.0285926	0.00427571	-0.0152598	0.0152942	0.0103848	-0.00311743	-0.0156728	0.00770635	0.00345958	-0.00352851	-0.0282711	-0.0306768	-0.00374654	-0.0141318	0.0344196	-0.035827	-0.013762	-0.0114257	0.00846291	0.0109233	0.00256665	-0.00205434	-0.0116758	-0.036725	-0.0116077	0.00909566	0.00424129	-0.0156023	0.00373628	0.0156489	0.00741198	-0.00539146	-0.0144866	-0.0299511	-0.0270323
Sample245	-0.0132085	-0.0440476	0.00165824	0.0405467	0.011303	0.0177346	0.00865654	-0.00590397	0.00136428	-0.0273511	0.0274419	0.00164352	0.0758476	0.0283639	-0.0296062	0.0276816	0.0333593	0.0257237	0.00743651	0.0622898	-0.0129502	0.0393033	-0.0186486	-0.0264557	0.0089832	-0.0180034	0.0168007	0.0140543	0.0396672	-0.0375599	-0.02111	0.00718351	0.0328481	0.0124699	0.0263011	-0.00649581	-0.0128088	-0.0179925	0.0124822	0.0117525	-0.0277979	-0.0193376	-0.0161802	0.0381958	0.0132499	0.0118498	-0.0163207	-0.0252151	-0.00927984
Sample246	-0.0231301	-0.00800496	0.00519161	0.0473083	0.0151362	-0.0065189	0.00167653	0.00171473	0.0113496	0.00839483	0.0423299	0.0737051	0.018403	0.0109839	-0.0360881	-0.0194736	0.0267481	0.0441541	0.00986504	0.0302531	-0.0223128	0.0120049	-0.0389705	-0.00690632	-0.0118542	-0.00857407	0.024847	6.15791e-05	0.0143913	-0.0137154	0.00250095	0.00727632	-0.000357224	0.00583449	-0.00549659	0.00925972	-0.000632242	-0.0218285	0.0134449	0.0179211	0.0136431	0.0182575	0.00147663	0.0249643	0.0038978	0.0180467	-0.0259636	-0.00584739	-0.0124221
Sample247	-0.0285605	-0.0605742	0.00851603	0.020491	0.00282532	0.00315873	0.00922676	0.0126167	0.00361626	-0.0331928	0.0542817	0.0647444	0.00139599	0.0103388	-0.0382876	0.0395716	0.0289023	0.00867255	0.00622303	0.014888	-0.0081678	0.0378267	-0.0232384	-0.00576415	-0.0110961	-0.0250949	0.0141673	-0.0055892	0.0324464	-0.0282844	-0.037822	-0.00894915	-0.00659993	0.00713444	0.0313518	-0.0215092	-0.00466867	-0.0277119	-0.0151682	0.0395541	-0.00311222	-0.0139795	-0.0240109	0.0659313	0.0232424	0.011382	-0.0196824	-0.00912461	0.0169966
Sample248	-0.0824977	-0.0920723	-0.000641813	-0.000111604	0.0252243	6.60211e-05	0.016693	-0.019404	0.00783012	-0.0257247	0.0253999	-0.00547574	-0.0580231	0.00742812	-0.0538951	0.0331295	-0.0080085	-0.00777552	-0.00280704	0.0663507	0.0269342	0.0664375	-0.0150481	-0.0324806	0.00191702	-0.015152	-0.0331181	-0.0114042	0.0371119	-0.0820851	-0.0242375	0.0286749	0.0268784	-0.0234919	-0.00483734	-0.0104998	-0.0169264	-0.0140006	0.0126204	0.0141434	-0.037487	-0.0484341	-0.0405083	0.0416708	0.0209319	-0.00399231	-0.0274681	-0.0254687	-0.0389681
Sample249	-0.0431768	-0.0372676	0.0152293	0.0258552	0.0227374	0.0108164	0.0253429	0.00905202	0.0139286	-0.0207888	0.0399222	0.0153308	-0.0180757	0.0206324	-0.0550795	0.00684492	-0.0168705	-0.0037038	0.0377113	0.052513	0.00615684	0.0272807	0.00220864	0.0131393	0.0241531	-0.0131511	-0.0151676	-0.0119811	0.0269308	-0.0528923	-0.00974805	0.00532464	0.0160636	0.0107815	0.00974308	-0.016663	-0.0177147	-0.0205044	0.0197407	0.0220498	-0.0117561	-0.0172463	-0.0288089	0.0536042	0.020958	0.012665	-0.00993344	-0.00753692	-0.0269888
Sample250	-0.038712	-0.0470237	0.00357646	0.0390313	0.0135043	0.00220469	0.0128634	-0.0265168	0.0243366	-0.0165861	0.0293776	-0.0325523	-0.0347453	-0.000992993	-0.0490691	0.00827193	-0.00244006	0.000629797	0.0160453	0.0289749	-0.012946	0.0325816	0.00253903	-0.00388907	0.00455855	-0.0164969	-0.0158971	-0.0093472	0.0188862	-0.0487529	-0.0187991	0.000162261	0.0122108	0.0232207	0.0250421	0.00876629	-0.0123105	-0.033337	0.00286302	0.0154378	-0.0077388	0.00550796	-0.0568245	0.0301581	0.0166156	-0.0149037	-0.0199114	-0.0379491	-0.01032
Sample251	-0.0395374	-0.0671594	-0.0138311	0.0163525	0.0376644	0.0259879	-0.00677219	-0.0243943	-0.0120598	-0.0463007	0.00589656	0.0286002	-0.00852834	0.00810423	-0.0488042	0.016446	-0.0174652	0.00755515	0.0175205	0.0230211	-0.00204398	0.0185707	-0.0131174	-0.0153621	0.00234229	-0.0147066	-0.00938179	-0.0194407	0.0336797	-0.0457175	0.000285996	0.0149873	0.0172071	0.0285514	0.00895633	0.00839461	-0.00869476	-0.0190096	-0.0134009	0.00527432	-0.0522949	-0.00824925	-0.023596	0.0443779	0.0124731	-0.00641505	-0.0278631	-0.0332193	-0.00253089
Sample252	-0.0333254	-0.0522106	0.00390014	0.0280358	0.0290982	-0.00231578	0.00561526	0.00828267	0.0158159	-0.0127823	0.0242384	0.0681083	-0.0249887	0.0137339	-0.0251408	0.0292888	0.00817913	-0.00808513	0.0197053	0.0200347	0.0381061	0.0421629	0.00536142	-0.0317864	-0.00678069	-0.029176	-0.0350162	-0.00215803	0.030328	-0.058459	-0.00700529	0.0175605	0.0264064	0.0164478	0.0219752	0.00741897	0.0100771	-0.0255952	0.0116756	0.0124719	-0.0431476	-0.0143644	-0.0286315	0.044569	0.0256091	-0.0021682	-0.0176792	-0.0317134	-0.013839
Sample253	-0.0245844	-0.0247922	0.0191758	0.0335433	-0.000390183	0.00586041	0.00344912	0.0138034	0.0158684	0.00325546	0.0517872	0.0966323	0.0123795	0.0225641	-0.0249894	-0.00900483	0.0414865	0.0413808	0.0101482	0.0276366	-0.0120686	0.0013799	-0.0776642	0.00922367	-0.0287475	-0.0247546	0.0289654	-0.00579571	-0.0150031	-0.00230734	-0.0173569	0.000252521	0.00825814	0.0215429	0.0212723	-0.0204621	-0.0136253	-0.0196046	-0.0163255	0.0194957	0.0113704	0.00957308	-0.00164234	0.0168738	0.0150868	0.0147715	-0.0114024	0.009656	0.0127974
Sample254	-0.0619395	-0.0544873	0.00626124	0.0131489	0.0426931	0.0024617	0.000652682	-0.0262952	-0.00536116	-0.0226604	0.0196097	-0.0230569	-0.0206226	0.00962147	-0.0630652	0.0320528	0.00518069	0.0184821	0.0331387	0.044597	0.00109659	0.0373656	-0.00547987	0.00157112	-0.0029053	-0.0126791	-0.0161505	-0.0210358	0.038448	-0.0589772	-0.0411081	-0.011907	0.0268921	0.0121295	0.00289153	-0.0127618	-0.0100816	-0.033602	0.0214757	-0.0076526	0.002403	-0.0146613	-0.0388281	0.0334339	0.0196192	-0.00490807	-0.0191787	-0.00279013	-0.0378902
Sample255	-0.0572767	-0.066232	-0.0132133	0.00165131	0.0116411	0.000157385	-0.00533889	-0.0113822	-0.0188762	-0.0508955	0.0206188	0.0733073	-0.0564467	0.00193962	-0.0610696	-0.014098	0.0171406	-0.00484344	0.0177525	0.0350386	0.0456862	0.0432606	0.00162887	-0.00570753	0.0167852	-0.00171511	-0.0386728	-0.0199958	0.0469526	-0.0699225	-0.0337764	0.00270075	0.0420501	0.0243889	-0.00227079	-0.0115611	-0.0391164	-0.00899994	0.0222381	0.00360705	-0.0433976	-0.0130085	-0.0271475	0.0225861	0.0193876	-0.000162916	-0.0299935	0.00173065	-0.0145745
Sample256	0.0223112	-0.0341179	0.000171053	0.0384424	0.0058177	0.0099026	-0.00117494	-0.00515638	-0.00885792	0.00347545	0.0204091	0.0694373	-0.0038658	0.0189548	-0.0256358	-0.0056696	-0.00667354	0.0341151	0.0228255	0.0100618	-0.0354447	0.00301253	-0.0462193	-0.0276174	-0.0214914	-0.0246784	0.0234993	0.000980081	0.0226292	-0.0367519	-0.0075894	0.0174984	0.0193033	0.0240426	0.00885902	0.00632687	0.016869	-0.0238939	0.0133254	0.0412839	-0.0155822	-0.0201926	-0.0151843	0.0183671	0.00821967	0.0143457	-0.00694113	-0.00484442	-0.0294668
Sample257	-0.0319673	-0.0304104	-0.00412165	0.00908019	0.0190706	-0.00996813	-0.00152052	-0.00689645	-0.0235618	-0.0147184	-0.00862678	0.00900624	-0.0277532	0.00604366	-0.0549138	0.00830681	-0.0328779	0.000665379	0.0319821	0.0159207	0.00894593	0.0401725	0.00721804	-0.0057299	-0.0233116	-0.0185631	0.00897798	0.0219414	0.0399478	-0.066318	0.0024378	0.00215436	0.00543745	0.0192684	-0.00921695	0.0136297	-0.017686	-0.0197259	-0.00840298	0.008469	-0.0283763	0.0101243	-0.00574539	0.0275585	0.0165095	0.00460854	-0.021834	-0.00418486	-0.0285458
Sample258	-0.0481452	-0.0709969	0.00334322	0.0138042	0.0373651	0.00681414	0.00788988	-0.0273251	-0.0831891	0.00697844	0.00486742	0.0400904	-0.0364972	0.0399506	-0.0356574	0.0123495	0.00612983	0.0083137	0.0251371	0.0680345	0.0145287	0.0377814	0.000746779	-0.0224982	0.00635522	-0.00845021	-0.00986413	0.0110308	0.0185257	-0.0762231	-0.0351144	0.00405108	0.0212448	0.0153362	0.0177332	-0.0126953	-0.0034534	-0.0116212	0.0145175	-0.00823359	-0.0294186	-0.00194846	-0.0234683	0.0347664	0.0344575	-0.00216546	-0.0347554	-0.0278162	-0.0121924
Sample259	-0.0302792	-0.0631997	0.0100773	0.00727933	0.0197758	0.0106721	-0.00372555	0.00561619	-0.00841135	0.00509652	0.0043193	-0.0184337	-0.0132306	0.0104701	-0.0350343	-0.00285092	0.00811656	0.00929501	-0.00711273	0.0391788	0.00436585	0.0527204	0.0115722	0.00240929	0.000306215	0.0091491	-0.00402997	0.00966336	0.0442074	-0.0788111	-0.00756336	0.0295319	0.0318092	-0.000368285	0.00634135	-0.00581837	-0.0138989	-0.0180978	0.00843695	0.0239657	-0.0350461	-0.0172075	-0.0193585	0.0219628	0.0198546	-0.0056225	-0.0283801	0.00340255	-0.0319044
Sample260	0.0248514	-0.00102676	0.0315754	0.0623223	-0.015788	-0.0162791	0.0394321	0.0037708	-0.0690859	0.0379793	0.0345669	-0.0298221	0.03309	0.00306773	-0.0345711	0.00900731	0.0291792	0.0242899	-0.00629596	-0.0245363	-0.0671691	-0.0156642	-0.0497743	-0.00834133	-0.0294831	-0.0227821	0.0341052	0.00571069	-0.01236	-0.0154844	-0.0288418	0.0159336	-0.0297092	0.0262912	0.000512541	0.000881017	-0.0149712	-0.0124373	-0.00766005	0.0164829	-0.00738408	-0.0079438	-0.001813	0.0486649	0.0243982	0.0184404	0.00686189	-0.00352042	-0.0348329
Sample261	-0.0619442	-0.0620665	-0.00133804	0.0232154	0.0432206	0.00162629	0.000231433	-0.0113014	-0.0233788	-0.0358961	0.00906351	0.110084	-0.0409344	0.00982209	-0.0446798	0.00444878	0.00896902	-0.0269984	0.00812011	0.0132276	0.0078915	0.0386695	-0.0213029	-0.0368814	0.0127478	-0.0246595	-0.0507275	0.0129147	0.0321318	-0.0709867	-0.0255801	0.00541904	0.0350709	0.0312313	-0.00437901	-0.00414354	0.000441808	-0.0212727	0.0413701	0.0145701	-0.0342309	-0.0281171	-0.0167534	0.0633742	0.0194438	0.00649237	-0.055467	-0.0136647	-0.0288782
Sample262	0.00302563	-0.0172654	0.0239574	0.0468923	0.0119173	-0.0299841	0.00154438	0.00583596	0.0406224	0.0127282	-0.00889295	0.0567134	-0.0305378	0.00931217	-0.0237572	-0.0127794	-0.0027738	0.00370953	-0.000591771	-0.0125989	-0.0173617	0.00285005	-0.0113557	0.00214051	-0.00231429	-0.0132103	0.00720809	0.0184023	0.0209509	-0.0241561	-0.00239022	0.0195412	0.00983821	0.0476177	0.0163487	0.0223305	-0.00863899	-0.00795506	0.00548431	0.0159564	-0.0262594	-0.00516402	-0.00774019	0.0338426	0.0325823	0.00470362	-0.0197548	-0.0225964	0.00163409
Sample263	-0.0712432	-0.0830045	0.0127854	0.00959994	0.0239001	0.012601	0.00102519	-0.0219879	-0.00707733	-0.0309033	0.00887262	0.00665396	-0.0288719	0.00259456	-0.0602761	0.0241036	0.0132153	-0.00358918	-0.0152462	0.0599641	-0.0235197	0.0570585	-0.0127965	0.0018717	0.00227529	-0.0129702	-0.016446	-0.0225818	0.0474066	-0.0608152	-0.0172458	0.00621182	0.0333868	0.0156043	0.0231346	-0.010163	-0.00779028	-0.0415818	0.00278003	-0.00628287	-0.044369	-0.0232642	-0.0430228	0.0454345	0.0370523	-0.00304211	-0.0617159	-0.0102341	-0.0260185
Sample264	-0.00906149	-0.0383092	-0.00896618	0.0204326	0.0102771	0.00411447	0.0416017	0.0141773	-0.0330494	0.0110958	0.0271692	-0.0382695	-0.0153844	0.00509276	-0.0338707	0.0219429	0.0142849	0.00703705	-0.000351919	0.025879	-0.0310489	0.0208663	-0.0433637	-0.00545406	-0.00518274	-0.0205727	0.00470646	0.0183115	0.0097951	-0.0295865	-0.0254561	0.0135719	0.00750907	0.00103357	-0.00866331	-0.010975	0.00528637	-0.050705	-0.0112644	0.0122829	-0.0308397	0.00798078	-0.0270309	0.00315729	0.0022239	0.00198738	-0.0335133	-0.020569	-0.0208079
Sample265	-0.0450756	-0.0591354	0.0187371	0.0489706	0.0210224	-0.000264761	0.00146225	-0.0191034	0.0442879	-0.000414281	0.0251838	0.0421599	-0.000776039	0.0147962	-0.0200569	0.00472114	0.0330278	0.0175074	0.0177623	0.0553178	-0.00749064	0.0399391	-0.016865	-0.00533213	-0.0306327	-0.0197817	0.0252841	-0.0120855	0.016948	-0.0488022	-0.0279436	0.0107147	0.0159852	0.0238645	0.0185272	-0.008081	-0.0115915	-0.0330366	-0.00290076	0.0322317	-0.00171737	-0.0292527	-0.0152103	0.0243455	0.0174942	0.0196068	-0.0395247	0.0257344	0.0126142
Sample266	-0.0760234	-0.0647865	-0.0145752	-0.012766	0.0332853	-0.0202725	-0.017676	-0.0283093	0.0862554	-0.0497664	-0.00851653	0.0856631	-0.07828	0.0215533	-0.0804093	0.0145313	-0.054105	0.00473354	0.0201771	0.0513521	0.00804134	0.06364	0.0411979	-0.021239	0.0378297	0.0103904	-0.0581553	-0.00190943	0.0751012	-0.11253	-0.0321523	0.0156465	0.047758	0.00399643	-0.0045378	0.0342899	-0.00200479	-0.0280926	0.0549841	0.0102047	-0.0621324	-0.0457764	-0.036063	0.0573139	0.0443614	-0.0134509	-0.0559427	-0.0206562	-0.029583
Sample267	-0.0115485	-0.0162857	-0.0182238	0.0382808	0.0239053	0.00473076	0.0110824	0.00141679	0.0330888	-0.00984559	0.0166919	0.0775045	0.00846268	0.00981688	-0.0251275	0.0197367	-0.0097948	0.0169678	0.00110612	0.0337851	-0.0135692	0.0513538	-0.00703013	-0.00809912	-0.000845692	-0.0210244	-0.00937833	-0.0259727	0.00251902	-0.0467303	-0.0307465	-0.0055698	0.0103854	0.024976	0.0151523	-0.0229175	-0.0249828	-0.0255361	0.0189773	-0.0044131	-0.01353	0.0156757	0.00347265	0.0213302	-0.00457624	-0.00211624	-0.0239957	-0.0287323	-0.0130597
Sample268	-0.0259688	-0.0573152	-0.0222045	0.0214505	0.0148491	0.000821257	0.00335356	0.0214524	-0.0109667	-0.000756157	0.0459311	0.0732779	0.0106468	0.0273214	-0.0162038	-0.00625433	0.0181245	0.0283079	0.0285921	0.0440492	-0.0131569	0.0260832	-0.0173292	-0.00723416	0.000882395	-0.0225778	0.0120611	-0.0197635	-0.000661347	-0.0513447	-0.007025	0.0123216	-0.00776777	0.0191323	0.00331324	-0.00107881	-0.00211837	-0.025145	0.0181963	0.0196755	-0.00117651	-0.0156049	-0.0315287	0.0445349	0.0176378	0.0138263	-0.00315355	-0.0110809	-0.00648412
Sample269	-0.0683196	-0.0457997	9.70551e-05	0.0233221	0.0422907	-0.0220886	0.00537291	-0.0164212	0.0281731	-0.0244372	0.0336271	-0.022361	-0.0331462	0.00454601	-0.032293	0.0308141	0.00300579	0.0200956	0.0132843	0.0560956	0.0189564	0.0318561	-0.0245108	-0.0155715	0.00343849	-0.0242401	-0.000140357	-0.00124525	0.0254693	-0.0627978	-0.0304961	0.00320325	0.026248	0.0281988	0.0159054	0.00580018	0.021653	-0.0211276	0.00909816	0.0148198	-0.0280944	-0.0461897	-0.0364294	0.0683335	0.0403594	0.00498226	-0.00875094	0.0124739	-0.0141902
[truncated: 2,426 more columns]

## Sheet: FSD
SampleID	FSD.chr1.1p.100.104	FSD.chr1.1q.100.104	FSD.chr2.2p.100.104	FSD.chr2.2q.100.104	FSD.chr3.3p.100.104	FSD.chr3.3q.100.104	FSD.chr4.4p.100.104	FSD.chr4.4q.100.104	FSD.chr5.5p.100.104	FSD.chr5.5q.100.104	FSD.chr6.6p.100.104	FSD.chr6.6q.100.104	FSD.chr7.7p.100.104	FSD.chr7.7q.100.104	FSD.chr8.8p.100.104	FSD.chr8.8q.100.104	FSD.chr9.9p.100.104	FSD.chr9.9q.100.104	FSD.chr10.10p.100.104	FSD.chr10.10q.100.104	FSD.chr11.11p.100.104	FSD.chr11.11q.100.104	FSD.chr12.12p.100.104	FSD.chr12.12q.100.104	FSD.chr13.13q.100.104	FSD.chr14.14q.100.104	FSD.chr15.15q.100.104	FSD.chr16.16p.100.104	FSD.chr16.16q.100.104	FSD.chr17.17p.100.104	FSD.chr17.17q.100.104	FSD.chr18.18p.100.104	FSD.chr18.18q.100.104	FSD.chr19.19p.100.104	FSD.chr19.19q.100.104	FSD.chr20.20p.100.104	FSD.chr20.20q.100.104	FSD.chr21.21q.100.104	FSD.chr22.22q.100.104	FSD.chr1.1p.105.109	FSD.chr1.1q.105.109	FSD.chr2.2p.105.109	FSD.chr2.2q.105.109	FSD.chr3.3p.105.109	FSD.chr3.3q.105.109	FSD.chr4.4p.105.109	FSD.chr4.4q.105.109	FSD.chr5.5p.105.109	FSD.chr5.5q.105.109
Sample1	-0.888854	-0.885494	-0.886238	-0.886982	-0.885837	-0.884309	-0.886942	-0.886758	-0.886765	-0.887995	-0.886015	-0.884161	-0.886258	-0.886086	-0.884555	-0.886304	-0.88551	-0.886306	-0.884584	-0.887459	-0.885898	-0.886634	-0.884932	-0.887234	-0.885609	-0.886079	-0.886327	-0.886156	-0.884788	-0.885151	-0.885564	-0.885338	-0.885851	-0.884865	-0.885315	-0.885308	-0.884819	-0.88558	-0.886521	-0.886247	-0.884769	-0.884397	-0.886377	-0.885107	-0.885175	-0.886036	-0.886176	-0.886928	-0.886887
Sample2	-0.794748	-0.803211	-0.806713	-0.786206	-0.805837	-0.800549	-0.818959	-0.7884	-0.821367	-0.791143	-0.816292	-0.799175	-0.814361	-0.804253	-0.821236	-0.801545	-0.821352	-0.812031	-0.822343	-0.802064	-0.817571	-0.809692	-0.823893	-0.802864	-0.801424	-0.806028	-0.808671	-0.824562	-0.820659	-0.827921	-0.816437	-0.830687	-0.814243	-0.827305	-0.824452	-0.825416	-0.823999	-0.82412	-0.824013	-0.79416	-0.8025	-0.805563	-0.785859	-0.804481	-0.800988	-0.820763	-0.79006	-0.81879	-0.792133
Sample3	-0.79242	-0.800879	-0.80471	-0.781383	-0.802751	-0.798909	-0.821928	-0.783455	-0.821816	-0.790505	-0.816054	-0.79587	-0.81815	-0.801896	-0.823484	-0.799762	-0.824215	-0.81369	-0.824433	-0.807193	-0.81942	-0.808213	-0.825902	-0.803793	-0.803125	-0.805699	-0.80867	-0.827966	-0.823145	-0.831419	-0.818685	-0.833933	-0.816292	-0.830976	-0.827736	-0.830227	-0.826689	-0.826229	-0.827167	-0.79387	-0.800413	-0.803696	-0.783704	-0.805571	-0.799671	-0.821716	-0.784163	-0.820601	-0.790135
Sample4	-0.804555	-0.811215	-0.810767	-0.797788	-0.812193	-0.810969	-0.825247	-0.798849	-0.826855	-0.801553	-0.822804	-0.807103	-0.823457	-0.811719	-0.826299	-0.809813	-0.828808	-0.820224	-0.827997	-0.812595	-0.826045	-0.815578	-0.828651	-0.811245	-0.811252	-0.812671	-0.815994	-0.831707	-0.827519	-0.833681	-0.823662	-0.835792	-0.822223	-0.832387	-0.831079	-0.832262	-0.83003	-0.830386	-0.830549	-0.804764	-0.809106	-0.814854	-0.795553	-0.813471	-0.809293	-0.826764	-0.798786	-0.826768	-0.802179
Sample5	-0.868759	-0.867658	-0.866353	-0.86726	-0.866901	-0.865468	-0.865959	-0.869	-0.867075	-0.867923	-0.865435	-0.865919	-0.867809	-0.864813	-0.866688	-0.864875	-0.866342	-0.868448	-0.866148	-0.866521	-0.866611	-0.869544	-0.866131	-0.86768	-0.866886	-0.864725	-0.865672	-0.866257	-0.867966	-0.865669	-0.86579	-0.866446	-0.867279		-0.863629	-0.868565	-0.867604	-0.86586	-0.866148	-0.86662	-0.865323	-0.866723	-0.866737	-0.868704	-0.865475	-0.865233	-0.866093	-0.866263	-0.8686
Sample6	-0.807659	-0.807135	-0.806839	-0.808004	-0.807705	-0.808135	-0.807396	-0.806578	-0.807767	-0.808964	-0.807671	-0.807861	-0.807772	-0.807009	-0.806946	-0.808433	-0.8082	-0.807887	-0.806592	-0.808124	-0.807329	-0.807271	-0.806875	-0.807701	-0.806967	-0.806794	-0.808729	-0.808087	-0.807409	-0.807273	-0.807671	-0.807328	-0.807281	-0.807795	-0.807385	-0.807543	-0.807538	-0.807878	-0.807632	-0.808055	-0.808633	-0.807418	-0.808335	-0.807081	-0.804954	-0.808294	-0.807344	-0.807785	-0.807645
Sample7	-0.870563	-0.870849	-0.87099	-0.871376	-0.872186	-0.872396	-0.870178	-0.873534	-0.869729	-0.871557	-0.869171	-0.871083	-0.871084	-0.871738	-0.871024	-0.87018	-0.870771	-0.872131	-0.871013	-0.872236	-0.871883	-0.87312	-0.869797	-0.871259	-0.873565	-0.871036	-0.869653	-0.871798	-0.871469	-0.870212	-0.869332	-0.871519	-0.871373	-0.870565	-0.870773	-0.870053	-0.870805	-0.870531	-0.871536	-0.815741	-0.823118	-0.828306	-0.803875	-0.83192	-0.822327	-0.849404	-0.807952	-0.849655	-0.811932
Sample8	-0.844675	-0.843504	-0.843105	-0.844371	-0.841461	-0.842988	-0.843944	-0.844986	-0.844481	-0.845853	-0.843812	-0.845019	-0.844038	-0.844563	-0.843301	-0.844771	-0.843879	-0.843448	-0.843055	-0.844531	-0.844507	-0.843864	-0.843495	-0.843674	-0.843505	-0.842595	-0.843275	-0.844174	-0.843335	-0.844217	-0.844606	-0.843458	-0.843428	-0.842851	-0.843814	-0.843765	-0.843632	-0.844793	-0.84421	-0.843056	-0.84392	-0.844312	-0.844227	-0.842423	-0.845077	-0.844117	-0.844054	-0.844387	-0.845038
Sample9	-0.858031	-0.85843	-0.859426	-0.86017	-0.859897	-0.858713	-0.859673	-0.860401	-0.859242	-0.85966	-0.85945	-0.858886	-0.858765	-0.859233	-0.859584	-0.859033	-0.86032	-0.858519	-0.8593	-0.8602	-0.860416	-0.858458	-0.858678	-0.857709	-0.859893	-0.859436	-0.859729	-0.859246	-0.859164	-0.859269	-0.857854	-0.858976	-0.858578	-0.859396	-0.859378	-0.859569	-0.858884	-0.858933	-0.858882	-0.859559	-0.860898	-0.859438	-0.861679	-0.856034	-0.858693	-0.859907	-0.859678	-0.859331	-0.859932
Sample10	-0.904058	-0.903475	-0.903462	-0.90637	-0.903763	-0.904312	-0.904525	-0.903739	-0.90536	-0.903558	-0.903843	-0.902995	-0.904233	-0.902773	-0.903719	-0.905201	-0.903268	-0.903523	-0.903182	-0.904321	-0.905098	-0.904922	-0.902496	-0.903184	-0.903388	-0.903353	-0.902816	-0.903258	-0.905369	-0.902943	-0.902151	-0.903956	-0.905597	-0.903604	-0.902277	-0.904202	-0.904276	-0.903315	-0.903438	-0.90243	-0.903286	-0.905249	-0.907794	-0.903865	-0.903993	-0.904942	-0.903299	-0.905081	-0.905664
Sample11	-0.909972	-0.909862	-0.91099	-0.910616	-0.912605	-0.908977	-0.911316	-0.910086	-0.911048	-0.910181	-0.911564	-0.913812	-0.911806	-0.912295	-0.909193	-0.911363	-0.910999	-0.912061	-0.91253	-0.909742	-0.91222	-0.911022	-0.909038	-0.912034	-0.909282	-0.9095	-0.910862	-0.910032	-0.910608	-0.910494	-0.90894	-0.909943	-0.912136	-0.909154	-0.912014	-0.911483	-0.908317	-0.910699	-0.909466	-0.909989	-0.908363	-0.909692	-0.91015	-0.90851	-0.911707	-0.910502	-0.908237	-0.908868	-0.915886
Sample12	-0.787453	-0.787681	-0.787806	-0.788387	-0.788325	-0.787233	-0.788494	-0.786494	-0.78843	-0.786672	-0.787427	-0.7891	-0.788256	-0.788392	-0.7873	-0.788259	-0.787656	-0.787572	-0.787567	-0.788185	-0.787473	-0.787062	-0.787078	-0.786725	-0.787483	-0.78782	-0.788499	-0.788581	-0.787529	-0.787366	-0.787061	-0.788135	-0.78786	-0.787051	-0.787911	-0.788302	-0.788317	-0.78733	-0.788521	-0.747582	-0.754421	-0.759456	-0.73936	-0.758468	-0.754484	-0.77129	-0.741941	-0.772624	-0.743466
Sample13	-0.745109	-0.749096	-0.752195	-0.737012	-0.752113	-0.747744	-0.762321	-0.739645	-0.76307	-0.741989	-0.760605	-0.747074	-0.761141	-0.750484	-0.76544	-0.750923	-0.76574	-0.757052	-0.765917	-0.752499	-0.763097	-0.754521	-0.766039	-0.750166	-0.7499	-0.752982	-0.755773	-0.767551	-0.764648	-0.769897	-0.760723	-0.771674	-0.761153	-0.769933	-0.766917	-0.768207	-0.768004	-0.767568	-0.76668	-0.744903	-0.750505	-0.753187	-0.738189	-0.752858	-0.748006	-0.762492	-0.74001	-0.763503	-0.742108
Sample14	-0.769259	-0.768774	-0.776752	-0.75881	-0.777473	-0.772117	-0.788633	-0.762409	-0.790269	-0.767144	-0.785411	-0.772295	-0.786034	-0.774758	-0.789688	-0.77213	-0.792483	-0.783492	-0.792608	-0.77649	-0.788272	-0.781137	-0.793531	-0.775519	-0.7747	-0.777325	-0.781074	-0.795639	-0.791536	-0.797703	-0.786682	-0.799188	-0.785851	-0.794847	-0.794545	-0.796284	-0.793857	-0.7932	-0.79348	-0.767884	-0.766313	-0.777752	-0.758355	-0.777677	-0.771393	-0.78889	-0.76216	-0.790432	-0.7647
Sample15	-0.78614	-0.798924	-0.807585	-0.769217	-0.807092	-0.793597	-0.837264	-0.773544	-0.838353	-0.782704	-0.831308	-0.791538	-0.830978	-0.801891	-0.842552	-0.802555	-0.84217	-0.822723	-0.843743	-0.80719	-0.834787	-0.816456	-0.846993	-0.803092	-0.803047	-0.808334	-0.816051	-0.849881	-0.840318	-0.857392	-0.83245	-0.861286	-0.830632	-0.854961	-0.850722	-0.852021	-0.846922	-0.847368	-0.848174	-0.78371	-0.798153	-0.8075	-0.768958	-0.808535	-0.796203	-0.838108	-0.773327	-0.838802	-0.780612
Sample16	-0.790336	-0.797165	-0.800758	-0.783371	-0.800057	-0.79535	-0.811654	-0.785269	-0.814435	-0.788373	-0.808912	-0.795157	-0.808638	-0.799399	-0.814125	-0.798907	-0.817348	-0.807948	-0.815155	-0.800893	-0.811792	-0.804178	-0.817245	-0.797236	-0.798047	-0.799502	-0.803558	-0.817954	-0.813629	-0.820296	-0.810305	-0.822129	-0.810294	-0.819178	-0.818246	-0.818167	-0.816653	-0.816281	-0.816352	-0.790686	-0.796308	-0.800597	-0.78364	-0.801117	-0.796701	-0.811994	-0.784303	-0.813338	-0.788788
Sample17	-0.741441	-0.744438	-0.749027	-0.734443	-0.746127	-0.743709	-0.758238	-0.735139	-0.759737	-0.738251	-0.755302	-0.741927	-0.756719	-0.747362	-0.761782	-0.746256	-0.761797	-0.752353	-0.761691	-0.749352	-0.758584	-0.75115	-0.762913	-0.747178	-0.746152	-0.748364	-0.751687	-0.763175	-0.760712	-0.765841	-0.757202	-0.76756	-0.756013	-0.765351	-0.764247	-0.765154	-0.762239	-0.762219	-0.762886	-0.740001	-0.744908	-0.749283	-0.735607	-0.748957	-0.743753	-0.75809	-0.736708	-0.75965	-0.738949
Sample18	-0.787896	-0.793971	-0.800351	-0.779994	-0.797315	-0.7914	-0.81092	-0.781881	-0.811901	-0.784219	-0.808015	-0.790113	-0.808495	-0.796043	-0.813426	-0.793867	-0.814311	-0.803602	-0.813921	-0.798397	-0.810701	-0.801211	-0.815246	-0.79622	-0.794921	-0.799125	-0.801865	-0.81644	-0.812336	-0.820473	-0.809101	-0.822759	-0.806283	-0.819981	-0.816969	-0.817946	-0.815315	-0.815065	-0.816137	-0.786635	-0.79498	-0.797708	-0.778476	-0.796956	-0.792104	-0.811977	-0.782167	-0.812319	-0.783739
Sample19	-0.806035	-0.806618	-0.804095	-0.805696	-0.80445	-0.803081	-0.804505	-0.804952	-0.805008	-0.805431	-0.804635	-0.805832	-0.805137	-0.803693	-0.804251	-0.805162	-0.805217	-0.805649	-0.80495	-0.805901	-0.805467	-0.805309	-0.804335	-0.806233	-0.804254	-0.804624	-0.806202	-0.805289	-0.804646	-0.805039	-0.80523	-0.804761	-0.804856	-0.804481	-0.804211	-0.804704	-0.804575	-0.804341	-0.803637	-0.764531	-0.770653	-0.774308	-0.755084	-0.773427	-0.765139	-0.788525	-0.756005	-0.788736	-0.758713
Sample20	-0.709574	-0.709391	-0.709657	-0.708653	-0.70906	-0.708027	-0.709477	-0.708838	-0.7092	-0.709446	-0.708893	-0.709283	-0.70948	-0.710024	-0.709648	-0.708537	-0.70923	-0.709429	-0.708708	-0.709929	-0.709111	-0.709123	-0.709091	-0.708369	-0.707708	-0.710585	-0.70925	-0.708942	-0.709571	-0.7092	-0.709014	-0.709188	-0.709411	-0.709033	-0.709755	-0.709559	-0.708759	-0.709099	-0.709465	-0.681898	-0.686627	-0.688724	-0.676608	-0.688061	-0.685714	-0.697837	-0.677008	-0.698002	-0.679942
Sample21	-0.765727	-0.769404	-0.772594	-0.757952	-0.773538	-0.766322	-0.785723	-0.759527	-0.787454	-0.762571	-0.784106	-0.769964	-0.782951	-0.771819	-0.788196	-0.770813	-0.790442	-0.779707	-0.789398	-0.774594	-0.786355	-0.777483	-0.790771	-0.771378	-0.772885	-0.775037	-0.778414	-0.792808	-0.789298	-0.794539	-0.784014	-0.797351	-0.78326	-0.793588	-0.792751	-0.793662	-0.791358	-0.791782	-0.791732	-0.765905	-0.77151	-0.774233	-0.758118	-0.774758	-0.769705	-0.786362	-0.759821	-0.78904	-0.763628
Sample22	-0.779375	-0.786093	-0.790281	-0.773793	-0.789082	-0.786666	-0.802027	-0.777052	-0.804165	-0.778379	-0.798763	-0.78566	-0.799311	-0.789679	-0.804486	-0.787045	-0.805897	-0.795519	-0.805254	-0.789961	-0.801552	-0.794854	-0.80639	-0.789542	-0.787436	-0.790556	-0.793511	-0.8078	-0.803844	-0.810953	-0.802006	-0.812467	-0.799633	-0.810584	-0.807355	-0.809835	-0.808303	-0.807351	-0.806909	-0.780302	-0.787974	-0.790989	-0.773124	-0.790701	-0.786246	-0.80282	-0.776443	-0.803275	-0.778205
Sample23	-0.756625	-0.762085	-0.768577	-0.750877	-0.766213	-0.762302	-0.777616	-0.752416	-0.778823	-0.755974	-0.77538	-0.761366	-0.775128	-0.765931	-0.77961	-0.764185	-0.781586	-0.771751	-0.780145	-0.767169	-0.777923	-0.770577	-0.782256	-0.766669	-0.76397	-0.768604	-0.769123	-0.783312	-0.779568	-0.785828	-0.77699	-0.786939	-0.775438	-0.784394	-0.783264	-0.783169	-0.782791	-0.781901	-0.782492	-0.758229	-0.763316	-0.765781	-0.749875	-0.766196	-0.76372	-0.779073	-0.753019	-0.778849	-0.75577
Sample24	-0.786749	-0.786033	-0.785546	-0.785786	-0.786524	-0.78804	-0.787226	-0.786541	-0.786584	-0.787483	-0.78652	-0.786492	-0.786843	-0.787573	-0.787402	-0.786609	-0.786928	-0.786459	-0.787154	-0.786766	-0.786898	-0.785878	-0.786511	-0.787227	-0.785584	-0.786566	-0.787219	-0.786913	-0.786572	-0.786535	-0.786604	-0.786745	-0.787476	-0.787081	-0.786894	-0.786313	-0.787192	-0.786933	-0.786957	-0.786079	-0.786128	-0.785624	-0.785521	-0.786296	-0.785256	-0.788053	-0.786223	-0.787161	-0.787336
Sample25	-0.752679	-0.755304	-0.760449	-0.746067	-0.759812	-0.756179	-0.770151	-0.747366	-0.771098	-0.749939	-0.767459	-0.756991	-0.767162	-0.759868	-0.772356	-0.757305	-0.772618	-0.765732	-0.772482	-0.759465	-0.769268	-0.763936	-0.774465	-0.758772	-0.759493	-0.760364	-0.762052	-0.774942	-0.771763	-0.777569	-0.768725	-0.77975	-0.76835	-0.776844	-0.774532	-0.775339	-0.774164	-0.774145	-0.774736	-0.751714	-0.75696	-0.75996	-0.745149	-0.760267	-0.753988	-0.771088	-0.746928	-0.771501	-0.750261
Sample26	-0.740503	-0.745058	-0.749453	-0.73424	-0.748862	-0.744289	-0.761606	-0.734205	-0.761092	-0.737864	-0.757611	-0.74337	-0.756928	-0.749009	-0.76287	-0.746768	-0.763107	-0.754895	-0.76411	-0.750141	-0.759768	-0.752132	-0.765197	-0.747775	-0.747968	-0.751329	-0.752996	-0.766347	-0.76252	-0.767949	-0.758759	-0.770712	-0.758562	-0.768672	-0.765965	-0.767485	-0.76612	-0.765011	-0.764684	-0.742417	-0.745609	-0.749435	-0.735883	-0.748129	-0.74359	-0.759696	-0.733982	-0.761114	-0.738246
Sample27	-0.779657	-0.779203	-0.779468	-0.779282	-0.780412	-0.779744	-0.779909	-0.78041	-0.779486	-0.779592	-0.779169	-0.779093	-0.779484	-0.779595	-0.780093	-0.779969	-0.780169	-0.779745	-0.779687	-0.779911	-0.780206	-0.779234	-0.779502	-0.779659	-0.779565	-0.780799	-0.780716	-0.780404	-0.780184	-0.779799	-0.779504	-0.779973	-0.779398	-0.779752	-0.780384	-0.779623	-0.779699	-0.779737	-0.780284	-0.745656	-0.750279	-0.753128	-0.73823	-0.753461	-0.748241	-0.766147	-0.739384	-0.766373	-0.742257
Sample28	-0.768805	-0.773153	-0.777346	-0.760182	-0.777183	-0.773427	-0.790146	-0.763519	-0.790719	-0.765184	-0.785649	-0.771196	-0.787088	-0.776766	-0.792445	-0.773339	-0.792074	-0.782178	-0.791662	-0.777607	-0.789131	-0.778489	-0.793573	-0.775244	-0.774043	-0.776862	-0.780441	-0.795687	-0.792035	-0.797376	-0.788049	-0.799446	-0.785371	-0.79672	-0.794658	-0.795828	-0.79373	-0.79381	-0.794217	-0.767691	-0.773226	-0.776329	-0.758333	-0.776472	-0.771373	-0.789847	-0.76234	-0.790665	-0.764823
Sample29	-0.678333	-0.682109	-0.684534	-0.672867	-0.684907	-0.681479	-0.693791	-0.673895	-0.695383	-0.67682	-0.691712	-0.680533	-0.691801	-0.684334	-0.695702	-0.683602	-0.696481	-0.689272	-0.695837	-0.685806	-0.693859	-0.687593	-0.696418	-0.683566	-0.684419	-0.685088	-0.687744	-0.698371	-0.695383	-0.700159	-0.692249	-0.701886	-0.691799	-0.699502	-0.697676	-0.699298	-0.697575	-0.697354	-0.697548	-0.679511	-0.682852	-0.685121	-0.671934	-0.686256	-0.68248	-0.694632	-0.674075	-0.69567	-0.677761
Sample30	-0.746185	-0.749419	-0.753387	-0.739814	-0.754171	-0.748382	-0.766617	-0.742632	-0.76658	-0.74482	-0.762357	-0.748238	-0.763585	-0.754438	-0.766192	-0.751497	-0.768009	-0.761481	-0.768309	-0.754767	-0.764917	-0.758342	-0.768771	-0.751702	-0.751873	-0.75446	-0.755779	-0.770678	-0.766645	-0.773171	-0.763911	-0.774912	-0.76291	-0.772133	-0.770251	-0.771195	-0.77047	-0.769885	-0.768788	-0.746898	-0.751943	-0.753177	-0.740527	-0.754511	-0.750512	-0.766018	-0.739826	-0.76598	-0.743767
Sample31	-0.748333	-0.754041	-0.755428	-0.741348	-0.756586	-0.751858	-0.767181	-0.742433	-0.768353	-0.74532	-0.763686	-0.749821	-0.764454	-0.755099	-0.768883	-0.752492	-0.769157	-0.761657	-0.768908	-0.756511	-0.765782	-0.758102	-0.771691	-0.753195	-0.754305	-0.755664	-0.758284	-0.772119	-0.768868	-0.774547	-0.764034	-0.776001	-0.76439	-0.77306	-0.771692	-0.77271	-0.772019	-0.771481	-0.771289	-0.747658	-0.753121	-0.754857	-0.740071	-0.754943	-0.751235	-0.767381	-0.743014	-0.768011	-0.744195
Sample32	-0.735819	-0.735116	-0.735808	-0.735113	-0.73574	-0.735349	-0.735615	-0.734267	-0.735418	-0.735584	-0.735423	-0.73469	-0.735721	-0.736151	-0.736182	-0.736631	-0.735284	-0.734909	-0.735163	-0.735402	-0.735547	-0.736645	-0.735985	-0.735753	-0.736144	-0.735096	-0.73434	-0.736253	-0.735759	-0.735289	-0.735753	-0.735428	-0.73644	-0.735318	-0.735584	-0.735356	-0.735399	-0.736047	-0.736389	-0.706959	-0.711278	-0.713769	-0.700509	-0.714002	-0.710261	-0.723913	-0.701558	-0.723889	-0.704448
Sample33	-0.761228	-0.761248	-0.761226	-0.761935	-0.763828	-0.760206	-0.762158	-0.763148	-0.762588	-0.762504	-0.761879	-0.7612	-0.76195	-0.762089	-0.761672	-0.762414	-0.761737	-0.761706	-0.761371	-0.761996	-0.762079	-0.761307	-0.762348	-0.762633	-0.760876	-0.76212	-0.762639	-0.762217	-0.760986	-0.762237	-0.761921	-0.762346	-0.761947	-0.762146	-0.762418	-0.762215	-0.762014	-0.761958	-0.762734	-0.731291	-0.735681	-0.739759	-0.724242	-0.7389	-0.735453	-0.749456	-0.726599	-0.751136	-0.730281
Sample34	-0.746727	-0.750507	-0.755205	-0.737861	-0.75423	-0.751302	-0.76615	-0.743001	-0.767344	-0.74432	-0.763233	-0.750462	-0.764087	-0.753815	-0.768463	-0.752593	-0.769424	-0.761404	-0.768828	-0.756016	-0.766498	-0.758712	-0.77067	-0.752938	-0.753458	-0.756158	-0.758618	-0.771618	-0.768575	-0.774305	-0.763068	-0.776382	-0.763797	-0.773617	-0.770772	-0.7729	-0.77153	-0.769824	-0.770625	-0.746649	-0.751006	-0.755012	-0.737352	-0.755307	-0.749581	-0.766478	-0.739005	-0.767017	-0.743487
Sample35	-0.733615	-0.739658	-0.743944	-0.72863	-0.742969	-0.73916	-0.754635	-0.729456	-0.754399	-0.731303	-0.751752	-0.737006	-0.750961	-0.742635	-0.755633	-0.739668	-0.757307	-0.747246	-0.757175	-0.74261	-0.753469	-0.746509	-0.757906	-0.740558	-0.741847	-0.743027	-0.745702	-0.758682	-0.755421	-0.761998	-0.751563	-0.763912	-0.750619	-0.761146	-0.759547	-0.759492	-0.758826	-0.758319	-0.758169	-0.735695	-0.739304	-0.743169	-0.72627	-0.74461	-0.737405	-0.753255	-0.728574	-0.755499	-0.73346
Sample36	-0.746276	-0.751606	-0.754639	-0.738858	-0.755583	-0.749398	-0.767865	-0.739641	-0.769389	-0.743521	-0.76181	-0.749938	-0.76505	-0.752556	-0.769253	-0.753111	-0.770784	-0.758903	-0.770832	-0.754698	-0.767883	-0.758484	-0.772864	-0.753238	-0.752769	-0.754508	-0.757718	-0.773304	-0.769959	-0.775845	-0.76579	-0.777574	-0.765031	-0.775283	-0.772736	-0.774412	-0.772311	-0.771827	-0.771472	-0.746302	-0.752732	-0.756313	-0.736619	-0.75629	-0.749217	-0.768105	-0.739973	-0.768841	-0.743495
Sample37	-0.75507	-0.754199	-0.753573	-0.754794	-0.754007	-0.754616	-0.754236	-0.754292	-0.755003	-0.753678	-0.753732	-0.754418	-0.755174	-0.755535	-0.75412	-0.754497	-0.754615	-0.754709	-0.754687	-0.75334	-0.755161	-0.752476	-0.753805	-0.753187	-0.753988	-0.754514	-0.754411	-0.754635	-0.754142	-0.754501	-0.755329	-0.75436	-0.755097	-0.75403	-0.754065	-0.754892	-0.753784	-0.75453	-0.753912	-0.72341	-0.72798	-0.731178	-0.716497	-0.731722	-0.727116	-0.742404	-0.719065	-0.743091	-0.722067
Sample38	-0.758578	-0.764405	-0.769268	-0.750987	-0.767735	-0.763026	-0.781698	-0.754269	-0.783276	-0.756464	-0.776349	-0.761954	-0.778201	-0.767874	-0.78337	-0.765533	-0.783832	-0.774331	-0.783507	-0.767928	-0.78177	-0.772047	-0.785912	-0.766449	-0.765817	-0.771541	-0.770923	-0.786838	-0.78303	-0.788809	-0.778134	-0.79133	-0.778151	-0.788337	-0.786471	-0.787486	-0.785691	-0.785426	-0.784799	-0.758411	-0.763375	-0.769745	-0.749894	-0.769657	-0.764269	-0.780649	-0.751708	-0.78236	-0.755664
Sample39	-0.716223	-0.719351	-0.721743	-0.710606	-0.723025	-0.720007	-0.733326	-0.711791	-0.734468	-0.713886	-0.730056	-0.720683	-0.731253	-0.724045	-0.7334	-0.720922	-0.734894	-0.72809	-0.735646	-0.724302	-0.733139	-0.725791	-0.736052	-0.721391	-0.721166	-0.722404	-0.725399	-0.738002	-0.734382	-0.740013	-0.732085	-0.740974	-0.730667	-0.738204	-0.73668	-0.737841	-0.73651	-0.736177	-0.736526	-0.716579	-0.720414	-0.723673	-0.71139	-0.723067	-0.719617	-0.732971	-0.713257	-0.73383	-0.713273
Sample40	-0.764305	-0.769391	-0.771764	-0.756938	-0.771159	-0.766274	-0.783212	-0.757913	-0.78288	-0.763477	-0.779965	-0.764087	-0.779951	-0.772963	-0.784124	-0.768869	-0.785136	-0.776104	-0.785261	-0.772207	-0.782658	-0.77486	-0.786899	-0.770513	-0.76842	-0.773122	-0.774922	-0.788067	-0.78447	-0.789706	-0.781175	-0.791432	-0.78057	-0.789441	-0.787767	-0.789539	-0.787986	-0.786803	-0.786414	-0.762905	-0.768967	-0.770658	-0.754948	-0.770569	-0.766973	-0.783108	-0.759347	-0.784275	-0.758579
Sample41	-0.755721	-0.757318	-0.76186	-0.746067	-0.76198	-0.756947	-0.771743	-0.749249	-0.772786	-0.752197	-0.768748	-0.755951	-0.769291	-0.760785	-0.772957	-0.757896	-0.774426	-0.767656	-0.774518	-0.761891	-0.77107	-0.764302	-0.775271	-0.75884	-0.758869	-0.760386	-0.76372	-0.776901	-0.773008	-0.779112	-0.768584	-0.780943	-0.768795	-0.778299	-0.776978	-0.777743	-0.775248	-0.776076	-0.776547	-0.754373	-0.759372	-0.760891	-0.747216	-0.760729	-0.755771	-0.771153	-0.749732	-0.772895	-0.751592
Sample42	-0.792536	-0.795847	-0.797478	-0.783314	-0.798871	-0.795512	-0.810402	-0.786293	-0.811104	-0.790037	-0.806977	-0.79503	-0.807068	-0.797305	-0.811926	-0.799258	-0.812774	-0.802956	-0.813314	-0.799538	-0.810677	-0.803484	-0.813961	-0.79777	-0.797666	-0.799611	-0.801749	-0.816163	-0.812821	-0.818292	-0.80814	-0.820229	-0.808475	-0.818091	-0.815794	-0.816495	-0.815745	-0.814572	-0.814326	-0.789182	-0.797099	-0.799416	-0.784648	-0.799542	-0.793589	-0.811252	-0.78731	-0.812536	-0.788305
Sample43	-0.787232	-0.793615	-0.797455	-0.780139	-0.79559	-0.790507	-0.809	-0.782656	-0.808704	-0.786048	-0.80454	-0.791799	-0.805656	-0.793138	-0.81013	-0.791628	-0.811359	-0.801762	-0.811005	-0.795868	-0.808491	-0.798567	-0.811991	-0.794837	-0.793341	-0.797767	-0.800386	-0.813227	-0.809612	-0.81538	-0.807218	-0.817968	-0.805627	-0.814768	-0.813704	-0.813156	-0.812423	-0.812335	-0.812483	-0.788388	-0.792832	-0.797934	-0.780247	-0.797304	-0.791132	-0.808416	-0.780196	-0.809342	-0.785611
Sample44	-0.72507	-0.729503	-0.731547	-0.71919	-0.734084	-0.729673	-0.74258	-0.721528	-0.743222	-0.722038	-0.740643	-0.728628	-0.740522	-0.734125	-0.744134	-0.73005	-0.745337	-0.738364	-0.746186	-0.733947	-0.741379	-0.735241	-0.746586	-0.731036	-0.730887	-0.733037	-0.735169	-0.74772	-0.743929	-0.749494	-0.741095	-0.752032	-0.740093	-0.748852	-0.747223	-0.748532	-0.746219	-0.74593	-0.747139	-0.725701	-0.729452	-0.733327	-0.720667	-0.733066	-0.72789	-0.743885	-0.722383	-0.743918	-0.723218
Sample45	-0.787771	-0.792745	-0.795763	-0.781003	-0.796804	-0.791268	-0.809949	-0.783101	-0.810973	-0.78496	-0.805255	-0.790885	-0.806756	-0.794221	-0.810699	-0.795411	-0.813436	-0.804203	-0.811746	-0.79585	-0.808749	-0.800579	-0.813459	-0.795136	-0.795248	-0.797327	-0.799748	-0.81422	-0.81044	-0.816836	-0.808027	-0.81908	-0.806504	-0.816243	-0.814215	-0.815305	-0.813119	-0.813267	-0.813935	-0.78675	-0.793846	-0.797344	-0.78095	-0.795125	-0.792565	-0.809997	-0.782427	-0.811567	-0.784487
Sample46	-0.683178	-0.686881	-0.688435	-0.679069	-0.689158	-0.686135	-0.696651	-0.678737	-0.69727	-0.681047	-0.694969	-0.685812	-0.695056	-0.68822	-0.699304	-0.688265	-0.698618	-0.692471	-0.699475	-0.687936	-0.697279	-0.691836	-0.700383	-0.6873	-0.688084	-0.689583	-0.690651	-0.701485	-0.698605	-0.702658	-0.695777	-0.704265	-0.693996	-0.70311	-0.701796	-0.701731	-0.700221	-0.700102	-0.700905	-0.682826	-0.68704	-0.690551	-0.678865	-0.688877	-0.685321	-0.698039	-0.680214	-0.697576	-0.681009
Sample47	-0.692037	-0.687561	-0.701789	-0.677186	-0.702542	-0.694178	-0.719175	-0.679204	-0.721777	-0.6881	-0.717691	-0.696649	-0.716318	-0.701053	-0.723774	-0.69883	-0.724075	-0.710921	-0.72276	-0.700246	-0.719962	-0.708536	-0.725546	-0.696308	-0.699082	-0.703612	-0.70939	-0.727234	-0.720792	-0.732537	-0.717367	-0.735127	-0.71648	-0.730356	-0.72829	-0.727813	-0.725712	-0.727131	-0.728134	-0.691061	-0.689186	-0.700841	-0.678715	-0.700826	-0.696121	-0.719018	-0.67882	-0.721754	-0.689599
Sample48	-0.759354	-0.763289	-0.767145	-0.754372	-0.766842	-0.762166	-0.777965	-0.756237	-0.778203	-0.757647	-0.773574	-0.764818	-0.775174	-0.765643	-0.777814	-0.76442	-0.779053	-0.770492	-0.779227	-0.767046	-0.776547	-0.769279	-0.779964	-0.764549	-0.764979	-0.76613	-0.769379	-0.780802	-0.77852	-0.78332	-0.775506	-0.784315	-0.774463	-0.782823	-0.781588	-0.782106	-0.780245	-0.78094	-0.779279	-0.731176	-0.738935	-0.747508	-0.718635	-0.745648	-0.736716	-0.765342	-0.721303	-0.765992	-0.728085
Sample49	-0.774956	-0.781628	-0.784347	-0.768544	-0.783811	-0.780072	-0.795603	-0.771168	-0.796709	-0.774014	-0.792635	-0.779688	-0.793014	-0.783739	-0.797359	-0.780832	-0.798597	-0.789704	-0.798187	-0.782975	-0.795407	-0.787977	-0.799401	-0.781833	-0.782143	-0.78368	-0.788632	-0.800878	-0.796618	-0.804275	-0.792358	-0.806009	-0.793075	-0.803983	-0.800904	-0.802381	-0.800291	-0.800255	-0.799597	-0.775677	-0.780331	-0.784235	-0.768556	-0.784458	-0.781808	-0.79618	-0.772248	-0.79664	-0.77196
Sample50	-0.723961	-0.728198	-0.731992	-0.715028	-0.731239	-0.727279	-0.739668	-0.719368	-0.740441	-0.721696	-0.737365	-0.725999	-0.738518	-0.730112	-0.741181	-0.728953	-0.742784	-0.735219	-0.743468	-0.729369	-0.739069	-0.732586	-0.743097	-0.728761	-0.728979	-0.729293	-0.732936	-0.744784	-0.74132	-0.7465	-0.738557	-0.748292	-0.737082	-0.745699	-0.744292	-0.745089	-0.743775	-0.743542	-0.744137	-0.724205	-0.727611	-0.731925	-0.71779	-0.730296	-0.727275	-0.7396	-0.718661	-0.740073	-0.721438
Sample51	-0.777662	-0.782605	-0.786587	-0.771813	-0.788255	-0.78315	-0.797905	-0.773816	-0.798338	-0.776685	-0.795789	-0.781978	-0.797054	-0.785951	-0.799917	-0.784782	-0.801247	-0.792196	-0.800394	-0.787519	-0.797374	-0.789611	-0.802036	-0.784896	-0.786159	-0.785824	-0.789397	-0.803494	-0.799673	-0.806434	-0.796132	-0.807235	-0.795277	-0.80464	-0.802947	-0.804239	-0.803653	-0.802301	-0.801999	-0.778749	-0.784525	-0.78752	-0.771619	-0.786173	-0.7832	-0.797695	-0.772962	-0.799863	-0.775262
Sample52	-0.804636	-0.805608	-0.804811	-0.804497	-0.804476	-0.804315	-0.805904	-0.804984	-0.805687	-0.804799	-0.803639	-0.803342	-0.804943	-0.804512	-0.803653	-0.803913	-0.804008	-0.803797	-0.803421	-0.804955	-0.804378	-0.804111	-0.805072	-0.805335	-0.803444	-0.805218	-0.804613	-0.804783	-0.804379	-0.805128	-0.804652	-0.804832	-0.804252	-0.80497	-0.804408	-0.804401	-0.804952	-0.804533	-0.804606	-0.767732	-0.770943	-0.774398	-0.757572	-0.775621	-0.771977	-0.78979	-0.761051	-0.789581	-0.762449
Sample53	-0.801258	-0.807668	-0.811097	-0.795139	-0.812261	-0.80804	-0.826397	-0.795345	-0.825715	-0.798085	-0.821185	-0.803716	-0.821518	-0.810797	-0.827638	-0.808158	-0.828964	-0.818472	-0.828569	-0.812015	-0.824437	-0.814703	-0.828641	-0.810076	-0.809213	-0.809919	-0.815331	-0.83115	-0.826023	-0.834956	-0.82234	-0.836293	-0.821358	-0.833016	-0.830683	-0.833032	-0.830376	-0.830168	-0.829806	-0.800826	-0.808535	-0.811288	-0.791495	-0.810752	-0.805536	-0.824631	-0.794959	-0.826094	-0.798501
Sample54	-0.598335	-0.603188	-0.60813	-0.587271	-0.607096	-0.602631	-0.621331	-0.590589	-0.623291	-0.59528	-0.618153	-0.602281	-0.61983	-0.607901	-0.623533	-0.604914	-0.62514	-0.614509	-0.6249	-0.607813	-0.622137	-0.6111	-0.625901	-0.605095	-0.606383	-0.608895	-0.610617	-0.628223	-0.624552	-0.631122	-0.619855	-0.633434	-0.619078	-0.630472	-0.627927	-0.628158	-0.627064	-0.628089	-0.626704	-0.579453	-0.587109	-0.593386	-0.565168	-0.591319	-0.584855	-0.612626	-0.568571	-0.615671	-0.572265
Sample55	-0.733669	-0.73748	-0.74271	-0.729778	-0.741574	-0.738487	-0.751037	-0.730905	-0.75336	-0.732983	-0.749992	-0.738691	-0.750561	-0.741945	-0.754387	-0.738515	-0.754636	-0.747195	-0.75423	-0.742718	-0.751001	-0.743836	-0.754993	-0.739713	-0.741301	-0.741453	-0.745062	-0.756089	-0.752682	-0.758259	-0.750387	-0.75995	-0.747977	-0.757561	-0.756657	-0.757098	-0.75581	-0.755934	-0.755335	-0.735313	-0.738284	-0.741538	-0.728925	-0.74073	-0.73834	-0.751904	-0.732261	-0.752492	-0.732002
Sample56	-0.754908	-0.759929	-0.763867	-0.746428	-0.763372	-0.759955	-0.775033	-0.750746	-0.774679	-0.751692	-0.771473	-0.758133	-0.773045	-0.762205	-0.776219	-0.762183	-0.77797	-0.769698	-0.777124	-0.763479	-0.774358	-0.766664	-0.77837	-0.762035	-0.762771	-0.76501	-0.764824	-0.779078	-0.776929	-0.782555	-0.772717	-0.784603	-0.771594	-0.781498	-0.779163	-0.781416	-0.779033	-0.779346		-0.756016	-0.759104	-0.76249	-0.747457	-0.762982	-0.758694	-0.774472	-0.749119	-0.775621	-0.752078
Sample57	-0.651	-0.659315	-0.663747	-0.640671	-0.663842	-0.657873	-0.679505	-0.643821	-0.681269	-0.647735	-0.6773	-0.654996	-0.676428	-0.66247	-0.682535	-0.660313	-0.684971	-0.670883	-0.683365	-0.664559	-0.680009	-0.666648	-0.685988	-0.661513	-0.660486	-0.664668	-0.667402	-0.687532	-0.682749	-0.691216	-0.677056	-0.693064	-0.674024	-0.689996	-0.687659	-0.689528	-0.68595	-0.686203	-0.686603	-0.651279	-0.658209	-0.663243	-0.642054	-0.663308	-0.655126	-0.680039	-0.64553	-0.681256	-0.646567
Sample58	-0.718874	-0.724058	-0.727435	-0.71362	-0.725409	-0.72328	-0.736803	-0.714616	-0.737289	-0.71794	-0.73327	-0.721789	-0.734401	-0.725438	-0.738995	-0.725296	-0.739336	-0.730198	-0.738805	-0.726095	-0.735981	-0.728532	-0.739789	-0.725645	-0.724278	-0.72664	-0.729607	-0.741086	-0.737803	-0.742522	-0.735067	-0.744263	-0.733503	-0.742329	-0.740136	-0.741784	-0.740583	-0.740008	-0.739929	-0.718127	-0.724901	-0.726962	-0.71306	-0.725952	-0.723761	-0.736284	-0.714735	-0.736265	-0.718716
Sample59	-0.627459	-0.631239	-0.632525	-0.623769	-0.632581	-0.628836	-0.641971	-0.624329	-0.642797	-0.625358	-0.638874	-0.631392	-0.639067	-0.634398	-0.642113	-0.633307	-0.642799	-0.637748	-0.642989	-0.634538	-0.640994	-0.635344	-0.643714	-0.632637	-0.632106	-0.634187	-0.634884	-0.644851	-0.64256	-0.645626	-0.639604	-0.648003	-0.638801	-0.64582	-0.644149	-0.645754	-0.644502	-0.643995	-0.644023	-0.607195	-0.61164	-0.616682	-0.596234	-0.614936	-0.610493	-0.632298	-0.599838	-0.633773	-0.601847
Sample60	-0.752829	-0.751761	-0.751339	-0.752791	-0.752252	-0.751104	-0.751358	-0.750851	-0.752647	-0.753187	-0.752276	-0.752311	-0.752604	-0.751225	-0.751542	-0.751356	-0.752051	-0.752328	-0.751662	-0.751068	-0.752305	-0.751252	-0.752668	-0.752052	-0.752017	-0.751105	-0.750324	-0.752927	-0.7513	-0.752395	-0.751763	-0.752372	-0.752525	-0.752185	-0.752155	-0.752658	-0.752174	-0.751274	-0.752977	-0.720652	-0.725987	-0.728345	-0.71432	-0.728113	-0.725236	-0.739892	-0.715799	-0.739924	-0.71903
Sample61	-0.744193	-0.748708	-0.751964	-0.738641	-0.751554	-0.749265	-0.762747	-0.740666	-0.763416	-0.742187	-0.760235	-0.750047	-0.761094	-0.750395	-0.763961	-0.750344	-0.765021	-0.75697	-0.765046	-0.752418	-0.762596	-0.754169	-0.766147	-0.74857	-0.750864	-0.753835	-0.755951	-0.767921	-0.763534	-0.770172	-0.761186	-0.771253	-0.758876	-0.769528	-0.768144	-0.768394	-0.767358	-0.766261	-0.766453	-0.744668	-0.749274	-0.752812	-0.737016	-0.75125	-0.74821	-0.762637	-0.738817	-0.76233	-0.74407
Sample62	-0.704962	-0.708895	-0.71245	-0.699169	-0.71333	-0.708815	-0.722382	-0.700438	-0.723957	-0.7039	-0.720395	-0.708652	-0.721838	-0.712021	-0.723996	-0.711422	-0.725265	-0.716515	-0.725334	-0.712021	-0.723092	-0.716733	-0.726274	-0.712307	-0.711317	-0.712843	-0.716292	-0.727784	-0.724541	-0.729462	-0.721936	-0.73223	-0.720247	-0.72924	-0.728102	-0.728529	-0.727584	-0.72613	-0.727573	-0.704864	-0.708178	-0.711506	-0.700024	-0.710898	-0.709434	-0.722553	-0.700437	-0.724821	-0.703451
Sample63	-0.73472	-0.738691	-0.74232	-0.727355	-0.743051	-0.737288	-0.753524	-0.730011	-0.753051	-0.733302	-0.74839	-0.737635	-0.750204	-0.740947	-0.753253	-0.74008	-0.754333	-0.747884	-0.753458	-0.741158	-0.751425	-0.745042	-0.754285	-0.740074	-0.74202	-0.741841	-0.743224	-0.757043	-0.754701	-0.759391	-0.750953	-0.760903	-0.749819	-0.75784	-0.756629	-0.757687	-0.754596	-0.755946	-0.755449	-0.734618	-0.738359	-0.739848	-0.728634	-0.741515	-0.736489	-0.752597	-0.730201	-0.753302	-0.732393
Sample64	-0.773018	-0.773517	-0.771988	-0.772385	-0.772566	-0.772385	-0.773336	-0.772284	-0.773126	-0.77189	-0.772612	-0.772455	-0.772701	-0.773581	-0.772809	-0.772848	-0.773574	-0.773324	-0.773255	-0.772916	-0.772789	-0.773113	-0.772238	-0.773892	-0.772903	-0.773311	-0.77205	-0.773707	-0.773185	-0.772662	-0.771629	-0.772814	-0.773005	-0.77306	-0.772684	-0.772732	-0.771891	-0.772266	-0.773844	-0.739687	-0.744746	-0.749146	-0.73261	-0.747485	-0.742026	-0.759912	-0.734416	-0.760742	-0.736684
Sample65	-0.765549	-0.77072	-0.773437	-0.759477	-0.773356	-0.768515	-0.782909	-0.75953	-0.784307	-0.762498	-0.780561	-0.76738	-0.782127	-0.772527	-0.784616	-0.771896	-0.786203	-0.776501	-0.786419	-0.772841	-0.782154	-0.776049	-0.786478	-0.772413	-0.771508	-0.771985	-0.775601	-0.787038	-0.785938	-0.790535	-0.780758	-0.791801	-0.779887	-0.789936	-0.788225	-0.788983	-0.787395	-0.787719	-0.787278	-0.765565	-0.769158	-0.773066	-0.759075	-0.772663	-0.767944	-0.781809	-0.760816	-0.783471	-0.761707
Sample66	-0.714582	-0.717655	-0.719405	-0.70903	-0.720712	-0.716635	-0.731405	-0.708538	-0.731309	-0.71232	-0.728921	-0.716986	-0.728676	-0.719782	-0.733164	-0.719329	-0.733353	-0.726669	-0.733759	-0.72104	-0.731473	-0.723177	-0.734418	-0.719727	-0.720034	-0.721776	-0.723897	-0.735933	-0.732213	-0.738114	-0.728705	-0.739441	-0.72921	-0.738036	-0.735887	-0.736948	-0.735902	-0.734594	-0.735021	-0.714515	-0.717746	-0.722015	-0.708081	-0.720297	-0.717827	-0.731761	-0.708908	-0.732063	-0.71227
Sample67	-0.729923	-0.733769	-0.736217	-0.723133	-0.737742	-0.733093	-0.749619	-0.725822	-0.748271	-0.727883	-0.746336	-0.731553	-0.745273	-0.735944	-0.74922	-0.734533	-0.750363	-0.742524	-0.750115	-0.738824	-0.747659	-0.740045	-0.753127	-0.736968	-0.736265	-0.736878	-0.741742	-0.753199	-0.749205	-0.75514	-0.746121	-0.756876	-0.744794	-0.754919	-0.752534	-0.75376	-0.751974	-0.752254	-0.750722	-0.730469	-0.736183	-0.737187	-0.723608	-0.738025	-0.733684	-0.748818	-0.724983	-0.749124	-0.726572
Sample68	-0.726024	-0.736517	-0.74283	-0.711002	-0.7406	-0.734168	-0.765628	-0.713684	-0.766989	-0.718445	-0.758424	-0.73208	-0.761765	-0.738539	-0.76807	-0.73609	-0.770845	-0.755122	-0.770615	-0.742639	-0.764021	-0.748357	-0.773746	-0.739758	-0.737615	-0.742312	-0.746141	-0.775558	-0.767566	-0.780243	-0.76236	-0.784295	-0.760809	-0.779501	-0.776314	-0.777584	-0.773973	-0.774261	-0.773106	-0.726959	-0.735876	-0.739993	-0.710447	-0.741021	-0.733408	-0.765288	-0.713883	-0.768416	-0.722495
Sample69	-0.770419	-0.776716	-0.780395	-0.764964	-0.779682	-0.772336	-0.79064	-0.763181	-0.792732	-0.77016	-0.786803	-0.775177	-0.787781	-0.77802	-0.793672	-0.777576	-0.794551	-0.784419	-0.794008	-0.779822	-0.791681	-0.783321	-0.795304	-0.777486	-0.778127	-0.780058	-0.78193	-0.797366	-0.793198	-0.799399	-0.78909	-0.800819	-0.787347	-0.798784	-0.796172	-0.798364	-0.794562	-0.794679	-0.795254	-0.769745	-0.77759	-0.779546	-0.764778	-0.778894	-0.776621	-0.791253	-0.765781	-0.792207	-0.768748
Sample70	-0.72529	-0.737632	-0.744241	-0.714858	-0.743345	-0.737239	-0.766332	-0.717925	-0.768315	-0.725225	-0.760697	-0.735095	-0.763691	-0.745955	-0.771127	-0.741219	-0.772751	-0.756112	-0.77187	-0.743794	-0.767092	-0.749762	-0.775149	-0.741223	-0.741461	-0.747453	-0.752503	-0.777946	-0.770067	-0.782516	-0.763901	-0.785455	-0.761369	-0.781404	-0.778728	-0.779781	-0.77608	-0.776162	-0.775205	-0.726991	-0.737612	-0.745858	-0.714065	-0.743566	-0.735458	-0.766787	-0.719723	-0.769172	-0.724361
Sample71	-0.750792	-0.756088	-0.759266	-0.742972	-0.758966	-0.754388	-0.771368	-0.745763	-0.771524	-0.750051	-0.767741	-0.754929	-0.769072	-0.758928	-0.773027	-0.756012	-0.773822	-0.765028	-0.775734	-0.759651	-0.771728	-0.762928	-0.77636	-0.75678	-0.75813	-0.761162	-0.763809	-0.776428	-0.77404	-0.780203	-0.769258	-0.78141	-0.769808	-0.779189	-0.777085	-0.778001	-0.775203	-0.776261	-0.775701	-0.749782	-0.75676	-0.759961	-0.741742	-0.760613	-0.754185	-0.771111	-0.744401	-0.772868	-0.746319
Sample72	-0.747545	-0.751813	-0.753998	-0.738231	-0.753165	-0.748471	-0.763015	-0.740307	-0.764725	-0.743683	-0.760902	-0.750681	-0.762465	-0.75253	-0.767176	-0.752131	-0.767222	-0.757536	-0.766263	-0.751894	-0.763726	-0.758655	-0.767964	-0.752394	-0.750541	-0.755058	-0.75681	-0.76898	-0.765641	-0.771961	-0.762259	-0.772176	-0.760702	-0.77063	-0.768675	-0.769529	-0.768503	-0.767937	-0.76728	-0.746042	-0.749838	-0.754077	-0.740906	-0.754369	-0.752074	-0.763732	-0.741186	-0.765104	-0.744416
Sample73	-0.755637	-0.762816	-0.765435	-0.745484	-0.765035	-0.759689	-0.777941	-0.749172	-0.778129	-0.754562	-0.773348	-0.757725	-0.773557	-0.763937	-0.779946	-0.760871	-0.780465	-0.769826	-0.780082	-0.765632	-0.77702	-0.76649	-0.78066	-0.762758	-0.761184	-0.766123	-0.768135	-0.782804	-0.779031	-0.784539	-0.774537	-0.787145	-0.772268	-0.78407	-0.782139	-0.783816	-0.78108	-0.782278	-0.781948	-0.757566	-0.75971	-0.765035	-0.747348	-0.764202	-0.760434	-0.77622	-0.750878	-0.777112	-0.75188
Sample74	-0.75984	-0.764914	-0.76795	-0.754307	-0.76575	-0.763584	-0.779033	-0.752658	-0.780467	-0.75745	-0.775698	-0.763672	-0.775853	-0.768958	-0.780335	-0.764619	-0.781073	-0.773854	-0.781663	-0.768587	-0.778083	-0.769783	-0.782182	-0.767187	-0.766299	-0.769107	-0.769131	-0.783887	-0.781038	-0.786137	-0.777078	-0.78844	-0.775418	-0.785465	-0.784088	-0.785204	-0.783177	-0.784342	-0.783554	-0.759352	-0.766358	-0.768706	-0.750219	-0.768711	-0.762311	-0.778409	-0.755526	-0.779937	-0.759563
Sample75	-0.712023	-0.718941	-0.721755	-0.706669	-0.720311	-0.713487	-0.730434	-0.709558	-0.731956	-0.709476	-0.727391	-0.715385	-0.728003	-0.71933	-0.731015	-0.717602	-0.733641	-0.724774	-0.732447	-0.721328	-0.729931	-0.721156	-0.733495	-0.719988	-0.718471	-0.720732	-0.722834	-0.735124	-0.73209	-0.737572	-0.728688	-0.738415	-0.727757	-0.736326	-0.735281	-0.73664	-0.734324	-0.733086	-0.734172	-0.71185	-0.717888	-0.722671	-0.706979	-0.721163	-0.715767	-0.729556	-0.707409	-0.730249	-0.71061
Sample76	-0.748028	-0.756347	-0.761076	-0.742496	-0.759117	-0.755939	-0.771415	-0.747306	-0.772496	-0.748767	-0.767403	-0.754287	-0.769212	-0.759247	-0.773697	-0.756783	-0.773705	-0.76471	-0.773723	-0.760098	-0.770742	-0.762195	-0.77581	-0.757775	-0.756979	-0.75932	-0.762736	-0.77619	-0.773021	-0.779609	-0.769163	-0.781007	-0.768157	-0.778147	-0.776429	-0.777251	-0.775721	-0.774608	-0.776413	-0.749154	-0.756572	-0.75883	-0.743101	-0.758539	-0.753908	-0.771618	-0.745808	-0.772624	-0.749329
Sample77	-0.720788	-0.725572	-0.727353	-0.714634	-0.726952	-0.722598	-0.739235	-0.7159	-0.738071	-0.718437	-0.733827	-0.72267	-0.735921	-0.725987	-0.739957	-0.726345	-0.739875	-0.734093	-0.740136	-0.726893	-0.737307	-0.730156	-0.741815	-0.726339	-0.726953	-0.728051	-0.730051	-0.742575	-0.73837	-0.744524	-0.736922	-0.746245	-0.734345	-0.744423	-0.74278	-0.743546	-0.742344	-0.742092	-0.743624	-0.721011	-0.726679	-0.728143	-0.713562	-0.727241	-0.7243	-0.738958	-0.716265	-0.738345	-0.717416
Sample78	-0.755456	-0.758805	-0.762729	-0.745348	-0.762125	-0.757844	-0.77499	-0.748936	-0.775873	-0.752849	-0.770592	-0.757714	-0.770053	-0.762234	-0.776155	-0.759481	-0.77664	-0.766713	-0.776233	-0.763479	-0.773007	-0.765286	-0.778564	-0.759802	-0.762894	-0.764263	-0.765917	-0.779598	-0.77528	-0.782185	-0.771921	-0.783311	-0.772396	-0.781711	-0.779369	-0.781817	-0.779229	-0.778565	-0.779678	-0.756567	-0.757433	-0.76176	-0.746313	-0.762852	-0.758892	-0.775468	-0.74945	-0.775224	-0.749938
Sample79	-0.73987	-0.747343	-0.749783	-0.734039	-0.750583	-0.745935	-0.761099	-0.738069	-0.761623	-0.738471	-0.756265	-0.746028	-0.758289	-0.749081	-0.762487	-0.747779	-0.763978	-0.756216	-0.762965	-0.749884	-0.761105	-0.753565	-0.764553	-0.748444	-0.748395	-0.750348	-0.751551	-0.765486	-0.763279	-0.768336	-0.758613	-0.769415	-0.757175	-0.767043	-0.765928	-0.766928	-0.765009	-0.764932	-0.7652	-0.742525	-0.747241	-0.749678	-0.736277	-0.749267	-0.748907	-0.760337	-0.736696	-0.761721	-0.740594
Sample80	-0.752551	-0.758409	-0.76148	-0.74584	-0.759255	-0.75624	-0.773131	-0.748133	-0.774025	-0.750643	-0.768651	-0.755156	-0.769614	-0.759392	-0.772819	-0.76001	-0.77433	-0.765813	-0.774823	-0.759445	-0.77107	-0.762777	-0.776381	-0.760357	-0.760025	-0.760998	-0.765383	-0.777435	-0.774292	-0.780152	-0.770907	-0.781114	-0.769247	-0.779627	-0.777103	-0.777626	-0.776781	-0.775564	-0.776899	-0.754609	-0.757823	-0.761394	-0.747569	-0.75995	-0.756831	-0.773198	-0.748652	-0.772592	-0.749725
Sample81	-0.730493	-0.740418	-0.744397	-0.716909	-0.743685	-0.737229	-0.767304	-0.719197	-0.768021	-0.723262	-0.762793	-0.735453	-0.762055	-0.743706	-0.771942	-0.741471	-0.771707	-0.754812	-0.772271	-0.743633	-0.765313	-0.7487	-0.774274	-0.741849	-0.742374	-0.747056	-0.750727	-0.776929	-0.76978	-0.781047	-0.762213	-0.785277	-0.75962	-0.780908	-0.776154	-0.778778	-0.776178	-0.775192	-0.774784	-0.7306	-0.737861	-0.745578	-0.715623	-0.745032	-0.736219	-0.767684	-0.722394	-0.76916	-0.723986
Sample82	-0.753145	-0.759845	-0.760868	-0.747171	-0.760635	-0.756362	-0.771518	-0.749254	-0.77213	-0.75038	-0.769091	-0.757021	-0.76901	-0.762256	-0.772108	-0.758908	-0.773744	-0.766329	-0.773692	-0.760747	-0.77042	-0.764089	-0.774904	-0.760554	-0.757873	-0.761807	-0.763147	-0.775229	-0.772741	-0.778456	-0.769017	-0.780657	-0.768817	-0.777402	-0.776317	-0.776302	-0.774556	-0.773435	-0.774912	-0.752508	-0.757557	-0.761774	-0.748174	-0.761402	-0.756812	-0.771243	-0.748723	-0.772906	-0.751438
Sample83	-0.732937	-0.741765	-0.748393	-0.718266	-0.747068	-0.739533	-0.768043	-0.724781	-0.769858	-0.727971	-0.763019	-0.735124	-0.764152	-0.745609	-0.77124	-0.742343	-0.774382	-0.757914	-0.774924	-0.746151	-0.767439	-0.753257	-0.775535	-0.745252	-0.74488	-0.74804	-0.753674	-0.776866	-0.771647	-0.782001	-0.765234	-0.785839	-0.761773	-0.781815	-0.777039	-0.779723	-0.776193	-0.775392	-0.777952	-0.732728	-0.740806	-0.746857	-0.720271	-0.747095	-0.73914	-0.767775	-0.723776	-0.770645	-0.728266
Sample84	-0.725171	-0.732156	-0.735296	-0.720954	-0.735395	-0.73066	-0.746134	-0.723854	-0.744951	-0.726957	-0.742517	-0.731197	-0.744438	-0.733661	-0.746606	-0.73393	-0.747922	-0.740287	-0.747713	-0.735266	-0.744651	-0.737653	-0.74847	-0.735083	-0.732931	-0.736331	-0.738428	-0.75027	-0.747801	-0.751877	-0.743201	-0.754033	-0.742204	-0.751563	-0.748948	-0.751257	-0.749789	-0.74867	-0.749575	-0.727112	-0.732674	-0.734446	-0.720953	-0.73575	-0.730921	-0.745534	-0.72118	-0.745053	-0.725047
Sample85	-0.751665	-0.755333	-0.756597	-0.745768	-0.75787	-0.751619	-0.768751	-0.746061	-0.768884	-0.747752	-0.765179	-0.751624	-0.767242	-0.757073	-0.769587	-0.753955	-0.77062	-0.763113	-0.769685	-0.757894	-0.768661	-0.761349	-0.771251	-0.755937	-0.755963	-0.757998	-0.759835	-0.772649	-0.769684	-0.775113	-0.766787	-0.775546	-0.765324	-0.77497	-0.773354	-0.773812	-0.772052	-0.771101	-0.771705	-0.72052	-0.730058	-0.736921	-0.706603	-0.734935	-0.726831	-0.755927	-0.710974	-0.756893	-0.716963
Sample86	-0.756059	-0.760835	-0.764056	-0.751834	-0.763943	-0.760145	-0.775332	-0.749545	-0.776044	-0.752819	-0.771495	-0.759112	-0.772514	-0.763416	-0.776017	-0.760197	-0.777013	-0.767995	-0.777886	-0.763995	-0.774528	-0.766911	-0.778647	-0.763116	-0.761571	-0.761871	-0.766318	-0.779167	-0.776088	-0.781825	-0.770956	-0.782505	-0.771704	-0.780746	-0.778816	-0.780033	-0.778461	-0.777193	-0.778736	-0.75738	-0.760022	-0.764081	-0.748177	-0.7638	-0.758986	-0.773554	-0.750042	-0.775325	-0.752625
Sample87	-0.812206	-0.816208	-0.818044	-0.800093	-0.818948	-0.814106	-0.832484	-0.801929	-0.833089	-0.805754	-0.829776	-0.810249	-0.831046	-0.818327	-0.835015	-0.816958	-0.835573	-0.823262	-0.834943	-0.820831	-0.832601	-0.822571	-0.837685	-0.81742	-0.81716	-0.81904	-0.821867	-0.838762	-0.833861	-0.841299	-0.830306	-0.843593	-0.82878	-0.840396	-0.837988	-0.839769	-0.837757	-0.837194	-0.838688	-0.80999	-0.812666	-0.817812	-0.800841	-0.818855	-0.81391	-0.832744	-0.804885	-0.833504	-0.807451
Sample88	-0.714619	-0.724379	-0.733233	-0.699933	-0.729426	-0.7226	-0.754658	-0.704011	-0.757094	-0.708934	-0.750734	-0.720686	-0.750048	-0.73015	-0.758863	-0.725778	-0.75998	-0.741483	-0.762464	-0.732603	-0.754803	-0.737267	-0.764684	-0.726278	-0.728347	-0.731797	-0.738751	-0.766546	-0.759517	-0.77211	-0.753376	-0.775588	-0.748645	-0.770753	-0.766683	-0.76778	-0.764606	-0.764788	-0.763935	-0.716035	-0.726992	-0.730572	-0.699194	-0.731879	-0.721583	-0.756311	-0.703334	-0.756121	-0.708621
Sample89	-0.749966	-0.755395	-0.759423	-0.7441	-0.7594	-0.755209	-0.771175	-0.744495	-0.771521	-0.749201	-0.766244	-0.753547	-0.766825	-0.75842	-0.772668	-0.757653	-0.774118	-0.764427	-0.773091	-0.759497	-0.771138	-0.761156	-0.774355	-0.757344	-0.756978	-0.759305	-0.761245	-0.775603	-0.772204	-0.778533	-0.76841	-0.780491	-0.767712	-0.777273	-0.775512	-0.777361	-0.774641	-0.775288	-0.774376	-0.75072	-0.756231	-0.759536	-0.743673	-0.760402	-0.754416	-0.770405	-0.744414	-0.771257	-0.746224
Sample90	-0.743324	-0.748042	-0.750721	-0.735028	-0.751746	-0.74573	-0.765034	-0.737461	-0.765397	-0.738983	-0.760446	-0.746133	-0.761262	-0.750805	-0.766151	-0.747169	-0.767045	-0.75763	-0.767029	-0.753219	-0.763377	-0.756072	-0.767983	-0.750694	-0.749948	-0.752895	-0.754943	-0.76949	-0.765514	-0.771961	-0.762251	-0.773839	-0.761139	-0.770815	-0.7693	-0.77044	-0.768738	-0.768579	-0.767419	-0.743201	-0.747585	-0.749903	-0.734991	-0.75146	-0.746698	-0.763291	-0.736629	-0.764771	-0.739396
Sample91	-0.7578	-0.761501	-0.766688	-0.751627	-0.765893	-0.763463	-0.776468	-0.752472	-0.778647	-0.754801	-0.775592	-0.761623	-0.775395	-0.764982	-0.778756	-0.763165	-0.780822	-0.771729	-0.780308	-0.766	-0.776735	-0.76938	-0.781752	-0.764727	-0.763769	-0.766713	-0.769179	-0.783147	-0.779473	-0.785967	-0.774554	-0.787566	-0.773592	-0.78409	-0.78206	-0.783396	-0.781171	-0.781857	-0.782613	-0.757307	-0.762697	-0.766337	-0.751368	-0.766851	-0.76038	-0.7784	-0.752515	-0.777926	-0.753993
Sample92	-0.756049	-0.761923	-0.765154	-0.747707	-0.765332	-0.760714	-0.779809	-0.750118	-0.780021	-0.755973	-0.774343	-0.758983	-0.776521	-0.765253	-0.780958	-0.763294	-0.78245	-0.772513	-0.781237	-0.765597	-0.778885	-0.769533	-0.784037	-0.764866	-0.764283	-0.76679	-0.769529	-0.784552	-0.779282	-0.787862	-0.777012	-0.789491	-0.775475	-0.785814	-0.78439	-0.78595	-0.784499	-0.783606	-0.784445	-0.756416	-0.762829	-0.766745	-0.747809	-0.766459	-0.760168	-0.778992	-0.750324	-0.781118	-0.753315
Sample93	-0.729513	-0.734877	-0.739055	-0.722099	-0.738677	-0.7351	-0.749644	-0.724546	-0.749283	-0.728499	-0.745362	-0.731378	-0.747878	-0.738248	-0.750953	-0.735495	-0.751498	-0.744111	-0.751802	-0.73814	-0.74872	-0.74092	-0.752209	-0.736275	-0.734671	-0.738234	-0.74253	-0.753178	-0.750634	-0.755854	-0.746633	-0.757713	-0.746616	-0.75514	-0.752818	-0.754483	-0.752627	-0.753203	-0.75273	-0.729214	-0.734399	-0.738596	-0.723755	-0.73662	-0.733827	-0.748381	-0.725462	-0.7506	-0.728048
Sample94	-0.771678	-0.776204	-0.782964	-0.76461	-0.78248	-0.777822	-0.797188	-0.768271	-0.796627	-0.769847	-0.793253	-0.775665	-0.791917	-0.781705	-0.798437	-0.780492	-0.799682	-0.788382	-0.798223	-0.782538	-0.795767	-0.784987	-0.801486	-0.780141	-0.780071	-0.781934	-0.784286	-0.801914	-0.79761	-0.805885	-0.794742	-0.807301	-0.794055	-0.804675	-0.802179	-0.804138	-0.801478	-0.801433	-0.801573	-0.771755	-0.777546	-0.784246	-0.763343	-0.782438	-0.777423	-0.796562	-0.764233	-0.797647	-0.769813
Sample95	-0.7406	-0.746256	-0.750046	-0.732646	-0.749688	-0.7447	-0.761037	-0.733534	-0.761542	-0.738882	-0.757578	-0.744157	-0.759317	-0.748743	-0.763145	-0.746682	-0.763592	-0.754626	-0.764138	-0.747878	-0.760258	-0.752425	-0.764866	-0.747273	-0.747006	-0.750727	-0.752352	-0.766834	-0.761439	-0.768411	-0.759242	-0.771127	-0.758259	-0.767908	-0.766689	-0.768662	-0.765126	-0.765564	-0.765549	-0.741491	-0.746143	-0.749146	-0.733439	-0.748917	-0.745059	-0.761114	-0.734816	-0.762376	-0.739889
Sample96	-0.770657	-0.775948	-0.779611	-0.764236	-0.779276	-0.774202	-0.791796	-0.76599	-0.791139	-0.770533	-0.789581	-0.774376	-0.790022	-0.777831	-0.792941	-0.775909	-0.794515	-0.785092	-0.793195	-0.780304	-0.789991	-0.781628	-0.794415	-0.778323	-0.776977	-0.777497	-0.781904	-0.795293	-0.791256	-0.798334	-0.788262	-0.79977	-0.787391	-0.797705	-0.795442	-0.796818	-0.794643	-0.794189	-0.795325	-0.736931	-0.748647	-0.75562	-0.723787	-0.754719	-0.74578	-0.778132	-0.728675	-0.779413	-0.732808
Sample97	-0.764282	-0.770863	-0.774579	-0.75704	-0.773678	-0.768382	-0.786341	-0.757822	-0.786517	-0.759993	-0.783084	-0.767422	-0.783867	-0.772473	-0.787701	-0.771194	-0.789598	-0.780244	-0.789549	-0.773609	-0.78545	-0.775205	-0.790133	-0.771981	-0.771254	-0.772824	-0.776792	-0.792137	-0.787406	-0.794473	-0.783683	-0.796293	-0.78363	-0.793337	-0.790735	-0.792587	-0.790493	-0.790614	-0.790885	-0.765665	-0.770041	-0.774214	-0.756156	-0.773609	-0.76791	-0.785625	-0.757731	-0.78665	-0.761075
Sample98	-0.729928	-0.737286	-0.74121	-0.72601	-0.741861	-0.736924	-0.751561	-0.727963	-0.751448	-0.730462	-0.748362	-0.733541	-0.748936	-0.739401	-0.752468	-0.736554	-0.753638	-0.744884	-0.752435	-0.740308	-0.750566	-0.74215	-0.753415	-0.738074	-0.73805	-0.741712	-0.742246	-0.754218	-0.751285	-0.758052	-0.749076	-0.759528	-0.748607	-0.75729	-0.755413	-0.756601	-0.755047	-0.754131	-0.755197	-0.731551	-0.737909	-0.740542	-0.724598	-0.740074	-0.736974	-0.751054	-0.727024	-0.750888	-0.73215
Sample99	-0.75296	-0.758111	-0.762453	-0.746315	-0.760894	-0.754933	-0.772455	-0.746794	-0.775062	-0.750153	-0.772184	-0.755791	-0.771671	-0.761251	-0.775323	-0.759883	-0.776122	-0.768478	-0.775296	-0.763002	-0.773029	-0.764806	-0.777197	-0.761633	-0.760016	-0.761929	-0.764137	-0.779021	-0.776259	-0.780942	-0.772486	-0.782894	-0.769717	-0.779828	-0.778679	-0.779606	-0.777295	-0.777776	-0.777596	-0.754053	-0.759593	-0.762443	-0.744285	-0.762605	-0.756177	-0.773297	-0.748336	-0.773552	-0.750082
Sample100	-0.759834	-0.766712	-0.769224	-0.753132	-0.767403	-0.766298	-0.780749	-0.756635	-0.781265	-0.759394	-0.777055	-0.764101	-0.777845	-0.766845	-0.782934	-0.767222	-0.782927	-0.77574	-0.783198	-0.769127	-0.780833	-0.771751	-0.78456	-0.768301	-0.766257	-0.769843	-0.772492	-0.784995	-0.781675	-0.78763	-0.779984	-0.790108	-0.777475	-0.786945	-0.785614	-0.786508	-0.785152	-0.785058	-0.784612	-0.761552	-0.765473	-0.768658	-0.753894	-0.769881	-0.763871	-0.779185	-0.752731	-0.782381	-0.75957
Sample101	-0.750035	-0.751533	-0.756369	-0.740026	-0.755712	-0.752415	-0.767455	-0.742996	-0.768728	-0.745673	-0.764812	-0.74975	-0.764383	-0.75517	-0.768365	-0.75326	-0.769855	-0.762656	-0.768858	-0.756983	-0.766187	-0.759263	-0.7708	-0.754218	-0.753207	-0.756563	-0.758515	-0.77115	-0.767631	-0.773909	-0.763761	-0.775819	-0.765474	-0.773445	-0.771985	-0.772799	-0.770487	-0.77033	-0.770349	-0.747924	-0.752781	-0.754851	-0.741836	-0.754981	-0.751322	-0.767245	-0.745267	-0.76791	-0.745704
Sample102	-0.74396	-0.748786	-0.752253	-0.738166	-0.750819	-0.747401	-0.762715	-0.738554	-0.763775	-0.743227	-0.7604	-0.746488	-0.760233	-0.750678	-0.764381	-0.750029	-0.765064	-0.756754	-0.764551	-0.750889	-0.762799	-0.75487	-0.766705	-0.750073	-0.750996	-0.752984	-0.754473	-0.76856	-0.763681	-0.769516	-0.760877	-0.771817	-0.760383	-0.768911	-0.76743	-0.767505	-0.766671	-0.766227	-0.767382	-0.742334	-0.746545	-0.752722	-0.737294	-0.752866	-0.747327	-0.762329	-0.739495	-0.763986	-0.741649
Sample103	-0.715776	-0.724895	-0.732179	-0.705284	-0.729776	-0.724823	-0.751425	-0.708169	-0.751818	-0.711537	-0.745976	-0.723249	-0.745771	-0.729375	-0.753184	-0.726961	-0.75548	-0.740743	-0.754998	-0.730741	-0.750531	-0.737724	-0.757356	-0.729152	-0.727389	-0.732047	-0.735079	-0.757937	-0.752065	-0.763277	-0.747534	-0.765543	-0.745305	-0.761732	-0.758605	-0.759844	-0.757017	-0.75723	-0.756673	-0.720773	-0.725937	-0.730773	-0.705734	-0.731033	-0.724822	-0.750188	-0.709382	-0.75125	-0.712412
Sample104	-0.731444	-0.733597	-0.738223	-0.725347	-0.73762	-0.734245	-0.747105	-0.726487	-0.748255	-0.728068	-0.744426	-0.732939	-0.744915	-0.736578	-0.748232	-0.735326	-0.749049	-0.742804	-0.749013	-0.737861	-0.747215	-0.739918	-0.750294	-0.737178	-0.736102	-0.738043	-0.739369	-0.751127	-0.747913	-0.752665	-0.745428	-0.754519	-0.74529	-0.752447	-0.750046	-0.751906	-0.75072	-0.750205	-0.750129	-0.732348	-0.735936	-0.738895	-0.725633	-0.738547	-0.734339	-0.746408	-0.726547	-0.747795	-0.72807
Sample105	-0.782373	-0.78932	-0.790874	-0.774484	-0.793331	-0.786396	-0.805802	-0.776314	-0.8055	-0.777811	-0.801363	-0.784007	-0.802683	-0.789342	-0.807829	-0.789451	-0.808096	-0.79994	-0.806703	-0.793336	-0.804177	-0.794482	-0.810263	-0.789325	-0.789702	-0.791701	-0.797014	-0.810434	-0.806571	-0.814199	-0.801317	-0.81649	-0.801903	-0.812819	-0.810357	-0.81231	-0.81072	-0.809973	-0.810559	-0.780548	-0.787718	-0.791938	-0.772515	-0.791654	-0.786289	-0.804965	-0.775299	-0.806575	-0.778233
Sample106	-0.68692	-0.696397	-0.701064	-0.677365	-0.700144	-0.694244	-0.71992	-0.679197	-0.71996	-0.682286	-0.715086	-0.692305	-0.715486	-0.700818	-0.722633	-0.697762	-0.721698	-0.709545	-0.723132	-0.699382	-0.716667	-0.70441	-0.724732	-0.697839	-0.69787	-0.701002	-0.705145	-0.727544	-0.721478	-0.731725	-0.715713	-0.73352	-0.714971	-0.729545	-0.726491	-0.728354	-0.725319	-0.725951	-0.725542	-0.689126	-0.696421	-0.69935	-0.6779	-0.699895	-0.694779	-0.719578	-0.680108	-0.720056	-0.681572
Sample107	-0.724293	-0.728467	-0.732512	-0.718796	-0.730649	-0.728298	-0.742701	-0.719763	-0.744004	-0.721807	-0.739867	-0.726538	-0.740576	-0.730762	-0.7453	-0.730374	-0.744442	-0.736544	-0.744565	-0.731636	-0.742243	-0.733312	-0.74584	-0.730451	-0.730244	-0.733384	-0.736181	-0.747464	-0.744149	-0.750113	-0.741089	-0.751227	-0.740782	-0.748607	-0.746932	-0.748729	-0.746242	-0.746168	-0.746599	-0.723154	-0.728244	-0.734243	-0.717817	-0.732842	-0.728309	-0.74212	-0.718436	-0.743616	-0.722509
Sample108	-0.743848	-0.751516	-0.753642	-0.737755	-0.754233	-0.751248	-0.767085	-0.740894	-0.766958	-0.742834	-0.764114	-0.749369	-0.763708	-0.753785	-0.76821	-0.751712	-0.769133	-0.759723	-0.767382	-0.75409	-0.7658	-0.756163	-0.770148	-0.752752	-0.75291	-0.753964	-0.758207	-0.771041	-0.768083	-0.773915	-0.763158	-0.77514	-0.764145	-0.77317	-0.771243	-0.772709	-0.771696	-0.771179	-0.770161	-0.74555	-0.751373	-0.754523	-0.738745	-0.753465	-0.748926	-0.766305	-0.740347	-0.767199	-0.741412
Sample109	-0.689145	-0.692878	-0.694453	-0.682466	-0.695943	-0.692697	-0.705379	-0.684212	-0.706031	-0.686185	-0.701953	-0.690373	-0.702027	-0.694409	-0.705945	-0.692671	-0.707116	-0.700242	-0.706901	-0.697085	-0.704036	-0.698274	-0.707942	-0.693841	-0.692818	-0.695117	-0.697546	-0.709715	-0.706496	-0.710951	-0.704256	-0.712243	-0.703216	-0.709894	-0.708953	-0.710105	-0.708086	-0.70806	-0.707442	-0.687225	-0.69265	-0.694902	-0.682635	-0.695781	-0.69216	-0.704846	-0.684161	-0.705706	-0.687556
Sample110	-0.791618	-0.796704	-0.799554	-0.783509	-0.801149	-0.795875	-0.814392	-0.788288	-0.813105	-0.789701	-0.808566	-0.794758	-0.810637	-0.799791	-0.81556	-0.797304	-0.815591	-0.806336	-0.815995	-0.800079	-0.812548	-0.805108	-0.8167	-0.79877	-0.797318	-0.799843	-0.803931	-0.817414	-0.814202	-0.82109	-0.809861	-0.822928	-0.80967	-0.821172	-0.817828	-0.819649	-0.817748	-0.818156	-0.817448	-0.790653	-0.795408	-0.800537	-0.784628	-0.800516	-0.795025	-0.811853	-0.78526	-0.813319	-0.791093
Sample111	-0.737774	-0.742466	-0.745313	-0.730954	-0.744775	-0.740989	-0.755242	-0.733217	-0.756708	-0.7362	-0.752941	-0.739772	-0.753556	-0.743467	-0.758378	-0.742463	-0.757946	-0.751114	-0.757805	-0.745265	-0.755528	-0.748216	-0.758757	-0.743928	-0.742583	-0.744645	-0.74747	-0.759859	-0.756958	-0.763199	-0.754436	-0.764721	-0.752445	-0.76216	-0.760417	-0.761692	-0.758987	-0.759598	-0.759525	-0.736926	-0.741277	-0.74537	-0.731298	-0.74596	-0.741993	-0.754774	-0.731592	-0.756717	-0.73435
Sample112	-0.760527	-0.764727	-0.770225	-0.752967	-0.768559	-0.762567	-0.779262	-0.75606	-0.78231	-0.758589	-0.77751	-0.762431	-0.778059	-0.767942	-0.782165	-0.766086	-0.783631	-0.77594	-0.782372	-0.769095	-0.78077	-0.771602	-0.785784	-0.768508	-0.766029	-0.769903	-0.772878	-0.786728	-0.781958	-0.788439	-0.779309	-0.790115	-0.779089	-0.78762	-0.7866	-0.787218	-0.784696	-0.784396	-0.785235	-0.758699	-0.765995	-0.769971	-0.753864	-0.770151	-0.765095	-0.779946	-0.75462	-0.780994	-0.759247
Sample113	-0.735554	-0.738217	-0.744029	-0.728876	-0.741372	-0.740381	-0.753853	-0.732507	-0.753716	-0.732364	-0.749326	-0.737506	-0.751316	-0.740785	-0.755465	-0.741314	-0.755655	-0.748478	-0.755825	-0.742377	-0.752251	-0.744409	-0.756785	-0.74199	-0.742044	-0.743574	-0.745802	-0.757597	-0.753337	-0.760822	-0.750646	-0.761703	-0.750882	-0.760466	-0.757862	-0.759429	-0.757709	-0.756547	-0.757268	-0.735454	-0.738714	-0.741384	-0.729831	-0.742579	-0.739413	-0.753312	-0.729398	-0.75446	-0.732344
Sample114	-0.720692	-0.723789	-0.727249	-0.712393	-0.726651	-0.722139	-0.737991	-0.714374	-0.738382	-0.717739	-0.73408	-0.723735	-0.736	-0.726216	-0.739004	-0.724431	-0.740079	-0.731839	-0.739782	-0.727101	-0.736815	-0.730134	-0.74134	-0.72479	-0.724394	-0.727869	-0.72898	-0.74149	-0.737817	-0.743963	-0.735482	-0.745722	-0.734672	-0.743739	-0.741411	-0.742536	-0.741138	-0.740223	-0.741826	-0.719192	-0.724204	-0.726429	-0.71282	-0.725586	-0.721842	-0.73847	-0.715538	-0.738206	-0.716866
Sample115	-0.726741	-0.72895	-0.733546	-0.721513	-0.732268	-0.728037	-0.743564	-0.720762	-0.744913	-0.723971	-0.740356	-0.729744	-0.741809	-0.734051	-0.744157	-0.73113	-0.74464	-0.737891	-0.745155	-0.735375	-0.743138	-0.73586	-0.746846	-0.732187	-0.730547	-0.734483	-0.736374	-0.747858	-0.743312	-0.750321	-0.741551	-0.75157	-0.740428	-0.74921	-0.747623	-0.748396	-0.746847	-0.746959	-0.746674	-0.72757	-0.731708	-0.731711	-0.719533	-0.733296	-0.730751	-0.743519	-0.72099	-0.744038	-0.725566
Sample116	-0.770151	-0.773839	-0.778968	-0.764014	-0.777396	-0.775345	-0.789939	-0.763983	-0.79153	-0.767146	-0.786798	-0.772882	-0.78752	-0.778973	-0.792928	-0.774813	-0.791581	-0.784097	-0.791742	-0.780275	-0.788693	-0.780832	-0.792893	-0.776378	-0.775461	-0.779106	-0.782299	-0.796122	-0.790611	-0.798631	-0.788504	-0.800297	-0.787737	-0.796581	-0.793412	-0.795683	-0.794542	-0.793392	-0.793702	-0.766644	-0.777124	-0.778284	-0.763614	-0.777122	-0.772246	-0.789179	-0.76488	-0.791097	-0.768929
Sample117	-0.747653	-0.756842	-0.759864	-0.7331	-0.761302	-0.750442	-0.782263	-0.735937	-0.784129	-0.741052	-0.7777	-0.753047	-0.779896	-0.760015	-0.785385	-0.755423	-0.786662	-0.771486	-0.788012	-0.760758	-0.781957	-0.76656	-0.789359	-0.757814	-0.758479	-0.762673	-0.76696	-0.791227	-0.786162	-0.79774	-0.777124	-0.79994	-0.777201	-0.795739	-0.791343	-0.79418	-0.789353	-0.790057	-0.790842	-0.748339	-0.755365	-0.762368	-0.735971	-0.761829	-0.754078	-0.783179	-0.734718	-0.784414	-0.740868
Sample118	-0.765728	-0.76991	-0.775072	-0.757842	-0.776356	-0.77117	-0.787804	-0.762302	-0.789849	-0.765517	-0.784907	-0.769858	-0.784276	-0.774481	-0.790211	-0.770552	-0.790994	-0.780164	-0.791451	-0.775587	-0.788094	-0.779166	-0.792248	-0.773614	-0.774933	-0.776822	-0.779036	-0.793386	-0.790189	-0.795193	-0.785099	-0.798541	-0.78443	-0.795632	-0.793801	-0.795168	-0.793232	-0.792804	-0.792272	-0.766145	-0.771184	-0.774601	-0.759352	-0.775175	-0.770219	-0.78829	-0.759552	-0.789394	-0.761339
Sample119	-0.755376	-0.760845	-0.764979	-0.750393	-0.765293	-0.760364	-0.776837	-0.748496	-0.777963	-0.752361	-0.773522	-0.759628	-0.774727	-0.762555	-0.779653	-0.761861	-0.780645	-0.770684	-0.779222	-0.763974	-0.775347	-0.768218	-0.782416	-0.764206	-0.764933	-0.765264	-0.767491	-0.782469	-0.779073	-0.785261	-0.775837	-0.787951	-0.772735	-0.785167	-0.781635	-0.784771	-0.781651	-0.781173	-0.782632	-0.754075	-0.762289	-0.764749	-0.749503	-0.763218	-0.762208	-0.777774	-0.748869	-0.777389	-0.752904
Sample120	-0.706263	-0.715484	-0.723585	-0.693837	-0.721576	-0.714218	-0.741674	-0.697775	-0.743376	-0.702671	-0.735523	-0.71016	-0.738239	-0.718487	-0.74578	-0.715491	-0.74634	-0.732707	-0.747167	-0.722838	-0.74105	-0.726639	-0.749092	-0.717766	-0.71908	-0.720104	-0.728089	-0.751883	-0.74369	-0.755618	-0.737214	-0.759953	-0.736545	-0.754972	-0.75083	-0.753153	-0.749548	-0.748109	-0.749024	-0.70442	-0.715008	-0.722967	-0.693475	-0.723803	-0.713295	-0.743132	-0.695015	-0.743873	-0.701249
Sample121	-0.751199	-0.756463	-0.759001	-0.743791	-0.759127	-0.75474	-0.76893	-0.747321	-0.771833	-0.750701	-0.766807	-0.75422	-0.768672	-0.759237	-0.772072	-0.758272	-0.773321	-0.764489	-0.771837	-0.759049	-0.76989	-0.761231	-0.773899	-0.758392	-0.759021	-0.758934	-0.761339	-0.774433	-0.77173	-0.777102	-0.768522	-0.778631	-0.766505	-0.776523	-0.775506	-0.775818	-0.775535	-0.773482	-0.773437	-0.751134	-0.754411	-0.759088	-0.745273	-0.759528	-0.754924	-0.771422	-0.745783	-0.77131	-0.746061
Sample122	-0.751787	-0.758689	-0.761366	-0.744471	-0.760788	-0.756507	-0.77215	-0.744587	-0.774383	-0.748838	-0.768249	-0.755984	-0.771588	-0.760151	-0.774507	-0.758469	-0.775182	-0.766059	-0.774688	-0.761964	-0.772242	-0.765365	-0.777223	-0.759893	-0.758546	-0.761539	-0.764079	-0.778274	-0.773006	-0.780703	-0.770964	-0.783167	-0.769227	-0.779421	-0.777626	-0.778815	-0.777525	-0.776439	-0.778156	-0.753168	-0.758088	-0.760954	-0.7443	-0.761518	-0.756805	-0.772714	-0.74524	-0.773396	-0.750418
Sample123	-0.737438	-0.743016	-0.745511	-0.729019	-0.745967	-0.74054	-0.756823	-0.732682	-0.757448	-0.736942	-0.754636	-0.739827	-0.753048	-0.743602	-0.75962	-0.743271	-0.759999	-0.751788	-0.759016	-0.746135	-0.756304	-0.748751	-0.760143	-0.744554	-0.743755	-0.746657	-0.749053	-0.761699	-0.758309	-0.764285	-0.755978	-0.766165	-0.75503	-0.763807	-0.762062	-0.762773	-0.760882	-0.760787	-0.760678	-0.737414	-0.74178	-0.744809	-0.730924	-0.745756	-0.740958	-0.75632	-0.732563	-0.757223	-0.736374
Sample124	-0.75695	-0.763052	-0.765925	-0.750752	-0.766236	-0.762905	-0.777021	-0.754783	-0.779074	-0.756867	-0.775151	-0.762278	-0.776522	-0.767464	-0.779054	-0.765068	-0.780671	-0.771231	-0.781466	-0.767345	-0.77786	-0.770357	-0.781161	-0.763387	-0.764163	-0.768215	-0.769618	-0.782812	-0.779576	-0.785388	-0.775828	-0.787267	-0.774764	-0.783962	-0.781975	-0.783002	-0.781647	-0.782385	-0.78207	-0.756051	-0.76298	-0.767703	-0.751712	-0.766852	-0.761783	-0.77816	-0.752526	-0.778842	-0.755537
Sample125	-0.751175	-0.754545	-0.760203	-0.74386	-0.760486	-0.75514	-0.771653	-0.746731	-0.770724	-0.748262	-0.767952	-0.753194	-0.767388	-0.758728	-0.772123	-0.756633	-0.772271	-0.764351	-0.772436	-0.759715	-0.770614	-0.763391	-0.775311	-0.757693	-0.757154	-0.758573	-0.763021	-0.775684	-0.772131	-0.778133	-0.768668	-0.780182	-0.768938	-0.776993	-0.775494	-0.776488	-0.774877	-0.773512	-0.775039	-0.749364	-0.755421	-0.759911	-0.74416	-0.759049	-0.755818	-0.770417	-0.745747	-0.772084	-0.748045
Sample126	-0.763814	-0.765789	-0.770641	-0.754935	-0.769979	-0.765445	-0.781865	-0.756059	-0.783525	-0.759312	-0.779332	-0.764497	-0.778981	-0.767858	-0.784091	-0.768385	-0.785967	-0.775433	-0.785495	-0.769354	-0.781973	-0.773071	-0.786252	-0.769322	-0.767723	-0.769159	-0.772282	-0.787077	-0.783082	-0.789232	-0.778903	-0.791493	-0.778894	-0.789798	-0.786949	-0.788059	-0.786152	-0.786554	-0.787504	-0.76019	-0.766962	-0.769796	-0.753536	-0.770225	-0.765182	-0.78204	-0.755698	-0.783976	-0.75656
Sample127	-0.755603	-0.76147	-0.76351	-0.749728	-0.765496	-0.760285	-0.774439	-0.751518	-0.775186	-0.753013	-0.772006	-0.757579	-0.772918	-0.763609	-0.776761	-0.760346	-0.77677	-0.768248	-0.776148	-0.761603	-0.773665	-0.765943	-0.777252	-0.761768	-0.761515	-0.765063	-0.767341	-0.779466	-0.775643	-0.78162	-0.772841	-0.783224	-0.770719	-0.78103	-0.779328	-0.780186	-0.778902	-0.777953	-0.778628	-0.755253	-0.760712	-0.76435	-0.748969	-0.76274	-0.760235	-0.774819	-0.75166	-0.77587	-0.753512
Sample128	-0.723718	-0.727029	-0.73054	-0.718782	-0.730362	-0.725396	-0.738967	-0.72153	-0.741085	-0.722113	-0.737599	-0.725493	-0.736441	-0.72795	-0.741941	-0.728415	-0.741907	-0.735067	-0.742354	-0.729979	-0.739463	-0.732852	-0.743545	-0.728977	-0.728116	-0.730517	-0.733559	-0.744236	-0.741668	-0.746218	-0.737793	-0.747553	-0.737382	-0.745519	-0.743872	-0.744873	-0.743808	-0.743331	-0.743277	-0.723538	-0.727018	-0.729268	-0.716298	-0.731221	-0.72701	-0.740539	-0.719102	-0.740548	-0.720101
Sample129	-0.73567	-0.738794	-0.743014	-0.730233	-0.743058	-0.739329	-0.753823	-0.732287	-0.754217	-0.735183	-0.751007	-0.738381	-0.750418	-0.741629	-0.754509	-0.74077	-0.754708	-0.748971	-0.754528	-0.743747	-0.752489	-0.74553	-0.755409	-0.741531	-0.741962	-0.743645	-0.746196	-0.756967	-0.753099	-0.759385	-0.750045	-0.760254	-0.749879	-0.759812	-0.75658	-0.757894	-0.75656	-0.756609	-0.756325	-0.73882	-0.740672	-0.744586	-0.731701	-0.742907	-0.740037	-0.751666	-0.733107	-0.75321	-0.733433
Sample130	-0.715739	-0.720242	-0.723259	-0.71101	-0.722327	-0.718784	-0.731869	-0.711708	-0.733395	-0.715011	-0.729389	-0.719211	-0.730573	-0.722389	-0.733358	-0.720417	-0.735384	-0.728512	-0.734624	-0.724336	-0.73202	-0.726299	-0.735358	-0.720908	-0.721814	-0.723905	-0.725597	-0.737185	-0.73397	-0.739444	-0.730229	-0.740318	-0.730252	-0.738105	-0.736451	-0.736935	-0.736239	-0.73587	-0.736399	-0.715129	-0.71969	-0.723049	-0.710991	-0.721427	-0.718212	-0.73315	-0.71352	-0.733378	-0.71371
Sample131	-0.759343	-0.764905	-0.765276	-0.754445	-0.767653	-0.761871	-0.775517	-0.756344	-0.77755	-0.757564	-0.774279	-0.760683	-0.773496	-0.766214	-0.777644	-0.763705	-0.777926	-0.769923	-0.778232	-0.766938	-0.776389	-0.768124	-0.777912	-0.765231	-0.765175	-0.76642	-0.768817	-0.781322	-0.776873	-0.78188	-0.773676	-0.783741	-0.773594	-0.781807	-0.779397	-0.78093	-0.779699	-0.779036	-0.780309	-0.759478	-0.762314	-0.765497	-0.75399	-0.764593	-0.763558	-0.776161	-0.755737	-0.777536	-0.758888
Sample132	-0.750586	-0.753564	-0.756774	-0.742711	-0.75681	-0.752791	-0.767466	-0.745467	-0.769151	-0.747685	-0.763698	-0.752624	-0.765833	-0.757145	-0.770598	-0.754706	-0.770265	-0.762609	-0.770054	-0.756889	-0.767968	-0.760393	-0.771671	-0.755691	-0.756441	-0.755672	-0.759454	-0.773523	-0.769073	-0.775111	-0.765986	-0.777778	-0.765255	-0.774676	-0.773691	-0.774531	-0.771448	-0.77147	-0.771932	-0.750341	-0.75395	-0.757145	-0.742423	-0.759076	-0.752491	-0.768535	-0.74486	-0.769092	-0.746453
Sample133	-0.761647	-0.768302	-0.769619	-0.754623	-0.770686	-0.765009	-0.783826	-0.755092	-0.782677	-0.758668	-0.778648	-0.765667	-0.77989	-0.767271	-0.784107	-0.767315	-0.785171	-0.776076	-0.785875	-0.769862	-0.780663	-0.772849	-0.785726	-0.770017	-0.768683	-0.7712	-0.773279	-0.78814	-0.784577	-0.790386	-0.780669	-0.792061	-0.778736	-0.789505	-0.786917	-0.788611	-0.787176	-0.786346	-0.786489	-0.763079	-0.768236	-0.770675	-0.753272	-0.769296	-0.766857	-0.782824	-0.754457	-0.782345	-0.758294
Sample134	-0.873594	-0.874554	-0.874955	-0.872615	-0.876473	-0.875118	-0.87445	-0.874874	-0.874296	-0.875775	-0.874887	-0.87271	-0.875499	-0.875246	-0.874754	-0.875838	-0.87436	-0.874592	-0.874524	-0.875563	-0.875165	-0.875814	-0.87522	-0.874213	-0.875134	-0.874286	-0.873906	-0.874967	-0.874939	-0.874501	-0.874446	-0.874556	-0.874074	-0.87435	-0.874718	-0.875602	-0.875312	-0.875051	-0.875139	-0.876754	-0.875186	-0.874389	-0.874994	-0.876843	-0.874215	-0.874084	-0.875422	-0.874063	-0.874417
Sample135	-0.89526	-0.892534	-0.893985	-0.891645	-0.89288	-0.89317	-0.894309	-0.89089	-0.893559	-0.892977	-0.893335	-0.894206	-0.894314	-0.893449	-0.893309	-0.892627	-0.892906	-0.892721	-0.893238	-0.894187	-0.89251	-0.891883	-0.893357	-0.891953	-0.892659	-0.893798	-0.892243	-0.894635	-0.893559	-0.893263	-0.892957	-0.893759	-0.893607	-0.892991	-0.893555	-0.893395	-0.892489	-0.893163	-0.892725	-0.8923	-0.891532	-0.890848	-0.894142	-0.893711	-0.893014	-0.893957	-0.892393	-0.893458	-0.894536
Sample136	-0.877411	-0.875676	-0.878344	-0.87833	-0.877136	-0.877834	-0.878338	-0.87565	-0.877937	-0.876942	-0.878438	-0.877616	-0.877484	-0.876451	-0.877315	-0.876391	-0.877172	-0.877881	-0.877708	-0.87775	-0.878712	-0.876399	-0.877422	-0.876623	-0.87641	-0.878293	-0.87723	-0.87843	-0.87711	-0.876717	-0.875739	-0.876518	-0.877674	-0.876166	-0.876671	-0.877195	-0.876857	-0.87683	-0.87687	-0.878297	-0.877855	-0.876641	-0.875226	-0.877605	-0.877256	-0.877214	-0.876618	-0.877625	-0.87847
Sample137	-0.790644	-0.791073	-0.79185	-0.790969	-0.791909	-0.791574	-0.79087	-0.792137	-0.791076	-0.789607	-0.791116	-0.792252	-0.79192	-0.790059	-0.7915	-0.791466	-0.790719	-0.789258	-0.790399	-0.791774	-0.791268	-0.7902	-0.791975	-0.79154	-0.791211	-0.791397	-0.790175	-0.791698	-0.790955	-0.790747	-0.791158	-0.791643	-0.790686	-0.791103	-0.790943	-0.790945	-0.790709	-0.790766	-0.791792	-0.755206	-0.760804	-0.764338	-0.747506	-0.762706	-0.75807	-0.776435	-0.749825	-0.777032	-0.750198
Sample138	-0.878416	-0.877332	-0.876387	-0.882114	-0.879431	-0.877166	-0.879123	-0.880444	-0.877826	-0.875804	-0.876218	-0.878745	-0.879822	-0.877779	-0.87928	-0.878538	-0.877479	-0.878572	-0.877921	-0.877218	-0.878928	-0.878337	-0.877929	-0.87672	-0.87891	-0.877735	-0.878957	-0.877596	-0.878915	-0.87877	-0.876407	-0.878023	-0.878936	-0.87811	-0.878752	-0.878344	-0.878477	-0.87688	-0.876881	-0.82248	-0.829742	-0.834623	-0.809218	-0.835057	-0.829378	-0.857834	-0.812703	-0.855768	-0.817563
Sample139	-0.925583	-0.923384	-0.922739	-0.923597	-0.924763	-0.924111	-0.92518	-0.920605	-0.924896	-0.926295	-0.921931	-0.924288	-0.923257	-0.923199	-0.922978	-0.92266	-0.924175	-0.923938	-0.922584	-0.924955	-0.923904	-0.92522	-0.923714	-0.921891	-0.922638	-0.923288	-0.921688	-0.923067	-0.923174	-0.923039	-0.923659	-0.92391	-0.923995	-0.921415	-0.924958	-0.925267	-0.923777	-0.921891	-0.921831	-0.924267	-0.92191	-0.925318	-0.926376	-0.925566	-0.92221	-0.923742	-0.924484	-0.924138	-0.923781
Sample140	-0.870195	-0.870489	-0.869659	-0.87128	-0.867729	-0.870123	-0.869594	-0.869813	-0.870418	-0.871921	-0.868971	-0.86962	-0.870908	-0.869997	-0.869985	-0.8701	-0.870427	-0.869626	-0.871184	-0.872637	-0.869924	-0.872205	-0.870707	-0.870133	-0.870326	-0.868856	-0.869248	-0.870008	-0.870611	-0.870664	-0.870311	-0.869944	-0.869203	-0.868476	-0.869694	-0.868314	-0.870935	-0.868527	-0.870832	-0.816828	-0.825608	-0.831442	-0.804226	-0.829855	-0.822304	-0.848344	-0.810914	-0.850914	-0.81242
Sample141	-0.733475	-0.73879	-0.743801	-0.726377	-0.74249	-0.738977	-0.756019	-0.728346	-0.756584	-0.732405	-0.752407	-0.737909	-0.752784	-0.743092	-0.75695	-0.742857	-0.758376	-0.749418	-0.759553	-0.744182	-0.753977	-0.74522	-0.76023	-0.742802	-0.741897	-0.744866	-0.74686	-0.761054	-0.757495	-0.764068	-0.752772	-0.766128	-0.750524	-0.763713	-0.760952	-0.762167	-0.759722	-0.759401	-0.760976	-0.73385	-0.736933	-0.742231	-0.726021	-0.741987	-0.739083	-0.755082	-0.72889	-0.756558	-0.731165
Sample142	-0.83833	-0.838456	-0.839207	-0.838128	-0.839345	-0.838994	-0.838382	-0.838086	-0.83831	-0.839537	-0.837713	-0.838258	-0.838127	-0.839051	-0.83921	-0.839206	-0.838068	-0.839646	-0.838698	-0.839043	-0.839455	-0.839578	-0.839361	-0.838064	-0.837811	-0.839604	-0.838911	-0.838887	-0.838081	-0.839033	-0.838385	-0.838676	-0.840445	-0.838443	-0.83943	-0.838322	-0.838948	-0.839744	-0.83802	-0.839483	-0.839258	-0.837241	-0.840038	-0.838131	-0.837305	-0.838612	-0.838962	-0.838773	-0.84072
Sample143	-0.7122	-0.715426	-0.719356	-0.70536	-0.719308	-0.715125	-0.729863	-0.707468	-0.730077	-0.708165	-0.726362	-0.713035	-0.726373	-0.717542	-0.731501	-0.716585	-0.731052	-0.723016	-0.731664	-0.720336	-0.728793	-0.721077	-0.732813	-0.719338	-0.7172	-0.719535	-0.722192	-0.73407	-0.730736	-0.735892	-0.728679	-0.738334	-0.725691	-0.735178	-0.73311	-0.734687	-0.732639	-0.73308	-0.732102	-0.710453	-0.715988	-0.719495	-0.705092	-0.718727	-0.716217	-0.729159	-0.707752	-0.729438	-0.708703
Sample144	-0.861586	-0.860961	-0.862111	-0.861126	-0.861598	-0.862612	-0.862419	-0.862982	-0.861216	-0.862713	-0.862032	-0.860459	-0.861338	-0.862908	-0.862428	-0.860477	-0.861129	-0.862569	-0.861382	-0.861665	-0.860931	-0.86234	-0.860846	-0.860696	-0.86025	-0.860893	-0.862264	-0.860599	-0.861046	-0.861275	-0.861258	-0.860986	-0.861454	-0.860748	-0.861785	-0.86246	-0.861072	-0.861109	-0.861076	-0.859965	-0.860738	-0.862207	-0.861362	-0.861206	-0.860486	-0.86229	-0.860968	-0.861652	-0.861889
Sample145	-0.770579	-0.775767	-0.778499	-0.762302	-0.778732	-0.775568	-0.79086	-0.765107	-0.791981	-0.767245	-0.787209	-0.77373	-0.788298	-0.777964	-0.791263	-0.77505	-0.79337	-0.78316	-0.792223	-0.778326	-0.79006	-0.782786	-0.79447	-0.777562	-0.776346	-0.779225	-0.781549	-0.795396	-0.79175	-0.797952	-0.787538	-0.799956	-0.785539	-0.797874	-0.79559	-0.797636	-0.794601	-0.79427	-0.794968	-0.770819	-0.775106	-0.778871	-0.761013	-0.778476	-0.775527	-0.791552	-0.765174	-0.791609	-0.767138
Sample146	-0.736528	-0.742689	-0.744454	-0.730591	-0.743585	-0.74063	-0.756393	-0.731812	-0.756898	-0.735263	-0.752271	-0.739319	-0.753187	-0.743365	-0.757743	-0.741548	-0.759446	-0.750454	-0.758906	-0.744875	-0.755735	-0.74795	-0.759773	-0.742107	-0.741456	-0.744385	-0.749015	-0.760279	-0.757382	-0.763258	-0.754223	-0.764556	-0.752276	-0.76212	-0.760192	-0.762516	-0.76088	-0.760058	-0.759735	-0.737965	-0.74051	-0.744935	-0.729735	-0.746128	-0.740572	-0.756407	-0.731401	-0.757036	-0.733647
Sample147	-0.780998	-0.786553	-0.790413	-0.772383	-0.788696	-0.784511	-0.804123	-0.776229	-0.80264	-0.778232	-0.798701	-0.784069	-0.799717	-0.788216	-0.804492	-0.787985	-0.806514	-0.795499	-0.805288	-0.790249	-0.801033	-0.793614	-0.8064	-0.787224	-0.788761	-0.790302	-0.793976	-0.80761	-0.803713	-0.810319	-0.800461	-0.812214	-0.7986	-0.809504	-0.809136	-0.808765	-0.807906	-0.807243	-0.80622	-0.778107	-0.786105	-0.790595	-0.773214	-0.789309	-0.784577	-0.802715	-0.777247	-0.803527	-0.777257
Sample148	-0.787157	-0.794751	-0.799399	-0.777053	-0.800789	-0.793679	-0.8158	-0.779871	-0.81574	-0.783942	-0.811421	-0.792204	-0.81152	-0.798136	-0.817207	-0.796006	-0.819376	-0.806443	-0.818517	-0.801472	-0.814307	-0.803469	-0.820149	-0.795765	-0.797258	-0.800949	-0.805137	-0.821234	-0.815945	-0.82506	-0.812293	-0.828332	-0.811996	-0.824173	-0.821283	-0.823275	-0.82099	-0.820593	-0.820015	-0.787819	-0.794916	-0.800473	-0.777864	-0.79821	-0.792018	-0.815463	-0.780138	-0.81692	-0.783829
Sample149	-0.789291	-0.794889	-0.799981	-0.781218	-0.798094	-0.79374	-0.811943	-0.78221	-0.814943	-0.786435	-0.809797	-0.79318	-0.811367	-0.800997	-0.815773	-0.794924	-0.815831	-0.806826	-0.816195	-0.79973	-0.812386	-0.804815	-0.818165	-0.796488	-0.79799	-0.799318	-0.805147	-0.819036	-0.81611	-0.82284	-0.809336	-0.825056	-0.809719	-0.822676	-0.819823	-0.821681	-0.818832	-0.819482	-0.819253	-0.789335	-0.796039	-0.80016	-0.781606	-0.801222	-0.793267	-0.813381	-0.784008	-0.814459	-0.785111
Sample150	-0.745705	-0.750726	-0.752675	-0.740086	-0.755152	-0.75046	-0.766148	-0.73873	-0.767882	-0.742736	-0.763851	-0.749715	-0.763224	-0.752787	-0.767127	-0.750874	-0.768894	-0.76081	-0.769407	-0.753203	-0.765963	-0.757871	-0.770034	-0.753804	-0.75265	-0.754973	-0.757976	-0.770617	-0.767134	-0.773396	-0.762663	-0.775886	-0.762514	-0.772989	-0.770687	-0.77306	-0.770648	-0.770395	-0.77059	-0.746672	-0.750649	-0.755627	-0.73828	-0.754325	-0.751639	-0.767212	-0.740795	-0.767494	-0.743151
Sample151	-0.714416	-0.716829	-0.72062	-0.707783	-0.720193	-0.717276	-0.729504	-0.71009	-0.730527	-0.710038	-0.726512	-0.715183	-0.727819	-0.720191	-0.732246	-0.719228	-0.73281	-0.724685	-0.731485	-0.720291	-0.7295	-0.723632	-0.732273	-0.719293	-0.718351	-0.718621	-0.723172	-0.73389	-0.730741	-0.735787	-0.728403	-0.737825	-0.727128	-0.736112	-0.733527	-0.735045	-0.733483	-0.733121	-0.733939	-0.713212	-0.717505	-0.720211	-0.707959	-0.720423	-0.716256	-0.729864	-0.708625	-0.731004	-0.712229
Sample152	-0.727947	-0.729968	-0.732513	-0.720367	-0.732193	-0.730758	-0.743647	-0.721736	-0.743555	-0.724468	-0.74009	-0.729621	-0.741259	-0.732488	-0.745134	-0.731163	-0.745812	-0.737956	-0.746581	-0.733053	-0.742183	-0.733387	-0.745723	-0.731638	-0.731823	-0.733616	-0.736375	-0.74912	-0.744559	-0.748891	-0.74218	-0.751066	-0.739853	-0.748473	-0.747584	-0.748603	-0.745912	-0.746869	-0.747109	-0.696268	-0.706307	-0.712834	-0.684408	-0.712656	-0.704863	-0.731673	-0.68822	-0.732602	-0.692503
Sample153	-0.768912	-0.770088	-0.769712	-0.768676	-0.769062	-0.769	-0.769195	-0.76988	-0.768789	-0.769191	-0.769032	-0.768639	-0.769425	-0.768412	-0.769641	-0.769496	-0.769517	-0.768796	-0.769372	-0.770075	-0.769906	-0.768292	-0.768608	-0.769208	-0.769204	-0.769404	-0.771135	-0.769006	-0.769472	-0.768947	-0.770017	-0.769208	-0.769231	-0.76926	-0.768925	-0.768894	-0.769639	-0.769306	-0.768883	-0.769744	-0.769456	-0.769104	-0.769882	-0.769824	-0.770284	-0.769124	-0.768916	-0.770112	-0.769581
Sample154	-0.71807	-0.722211	-0.724109	-0.710212	-0.724758	-0.721709	-0.735794	-0.713488	-0.737331	-0.715588	-0.733536	-0.720442	-0.732874	-0.722859	-0.73812	-0.724044	-0.737145	-0.730314	-0.737942	-0.723583	-0.734631	-0.727762	-0.739311	-0.724563	-0.723512	-0.726132	-0.727324	-0.740146	-0.737039	-0.742577	-0.733882	-0.743673	-0.733817	-0.742175	-0.740692	-0.741317	-0.738801	-0.739043	-0.738914	-0.715793	-0.721639	-0.724809	-0.711392	-0.726026	-0.720042	-0.736169	-0.713985	-0.736551	-0.716831
Sample155	-0.742696	-0.74524	-0.749173	-0.736297	-0.749777	-0.745407	-0.759792	-0.73949	-0.760326	-0.740647	-0.757677	-0.744325	-0.756502	-0.750534	-0.76209	-0.746353	-0.761846	-0.754981	-0.761787	-0.750701	-0.759196	-0.753959	-0.763409	-0.747184	-0.746995	-0.751532	-0.752707	-0.765054	-0.760779	-0.766528	-0.757861	-0.767976	-0.759707	-0.766564	-0.764118	-0.764848	-0.762935	-0.762944	-0.763984	-0.742433	-0.746352	-0.749826	-0.736689	-0.749166	-0.745698	-0.760335	-0.735722	-0.761371	-0.740161
Sample156	-0.792029	-0.792047	-0.791701	-0.793957	-0.792519	-0.791797	-0.793643	-0.793528	-0.79307	-0.792462	-0.792175	-0.793074	-0.792714	-0.792877	-0.794063	-0.793465	-0.792051	-0.793656	-0.792484	-0.793246	-0.79338	-0.791969	-0.792921	-0.79368	-0.792426	-0.793125	-0.793848	-0.793542	-0.792467	-0.793574	-0.79296	-0.792814	-0.793116	-0.792408	-0.792928	-0.793125	-0.792967	-0.791921	-0.793231	-0.754594	-0.761798	-0.765405	-0.745063	-0.763038	-0.759128	-0.777749	-0.750186	-0.777126	-0.75049
Sample157	-0.796237	-0.797577	-0.799281	-0.797733	-0.798193	-0.79899	-0.797936	-0.798838	-0.797716	-0.799926	-0.797236	-0.797626	-0.798921	-0.79585	-0.798525	-0.797816	-0.797806	-0.799519	-0.798028	-0.798129	-0.79939	-0.798945	-0.798144	-0.798008	-0.797282	-0.797909	-0.797657	-0.798576	-0.798969	-0.799036	-0.797993	-0.798261	-0.799125	-0.799174	-0.798433	-0.798306	-0.79797	-0.797803	-0.799087	-0.760724	-0.764604	-0.771025	-0.753123	-0.771119	-0.764804	-0.783269	-0.755433	-0.784192	-0.757076
Sample158	-0.774706	-0.782119	-0.788325	-0.768453	-0.786544	-0.783077	-0.801212	-0.771255	-0.801329	-0.774816	-0.797939	-0.780659	-0.79751	-0.784658	-0.80313	-0.785483	-0.802915	-0.795676	-0.804687	-0.786925	-0.801094	-0.791187	-0.805393	-0.785157	-0.785061	-0.787629	-0.791549	-0.806602	-0.803378	-0.80936	-0.798178	-0.812114	-0.797325	-0.80963	-0.805767	-0.807805	-0.804359	-0.805699	-0.805983	-0.77809	-0.783098	-0.786634	-0.766831	-0.78703	-0.780579	-0.801751	-0.769261	-0.802419	-0.77439
Sample159	-0.765667	-0.764505	-0.764997	-0.763751	-0.764508	-0.765132	-0.765081	-0.764531	-0.764663	-0.764538	-0.763689	-0.765602	-0.764676	-0.766113	-0.764799	-0.765421	-0.764833	-0.76395	-0.764266	-0.765587	-0.765086	-0.7645	-0.765153	-0.765246	-0.764524	-0.764848	-0.765309	-0.76538	-0.765181	-0.765225	-0.764822	-0.765166	-0.76449	-0.765634	-0.764847	-0.764456	-0.764276	-0.765055	-0.764416	-0.732954	-0.73756	-0.740613	-0.725343	-0.738196	-0.735499	-0.752088	-0.726252	-0.752326	-0.730614
Sample160	-0.732296	-0.737113	-0.742249	-0.729477	-0.741017	-0.737398	-0.751921	-0.728161	-0.752497	-0.731168	-0.748458	-0.735319	-0.748783	-0.740979	-0.753275	-0.740165	-0.753736	-0.745993	-0.753522	-0.740911	-0.751479	-0.744556	-0.754803	-0.739346	-0.739537	-0.74178	-0.743201	-0.755242	-0.753507	-0.758493	-0.74983	-0.75965	-0.749278	-0.757663	-0.756359	-0.757651	-0.755899	-0.755299	-0.755336	-0.734723	-0.739702	-0.741878	-0.727577	-0.741016	-0.735581	-0.751864	-0.729442	-0.753287	-0.73114
Sample161	-0.769862	-0.740038	-0.771889	-0.740805	-0.772447	-0.762387	-0.79603	-0.741751	-0.80208	-0.76232	-0.796987	-0.770446	-0.7912	-0.770175	-0.802332	-0.775571	-0.801756	-0.78268	-0.799208	-0.764471	-0.798725	-0.788242	-0.801667	-0.759201	-0.77271	-0.780075	-0.787422	-0.806972	-0.800562	-0.811902	-0.793352	-0.817721	-0.793571	-0.811928	-0.808245	-0.806123	-0.800416	-0.807593	-0.808006	-0.765338	-0.736798	-0.774245	-0.73949	-0.772145	-0.764088	-0.795124	-0.741234	-0.80106	-0.76217
Sample162	-0.769137	-0.77555	-0.778641	-0.75959	-0.77779	-0.772874	-0.791552	-0.762598	-0.79262	-0.766365	-0.788072	-0.772527	-0.788416	-0.77726	-0.794688	-0.774812	-0.794814	-0.7845	-0.794785	-0.777515	-0.790483	-0.781832	-0.797026	-0.775484	-0.776965	-0.778473	-0.781919	-0.797193	-0.794002	-0.80098	-0.788814	-0.80245	-0.788533	-0.798632	-0.796626	-0.799593	-0.796186	-0.796601	-0.796594	-0.76859	-0.773151	-0.777873	-0.760611	-0.777524	-0.772725	-0.791166	-0.762943	-0.791852	-0.764716
Sample163	-0.696329	-0.701054	-0.703531	-0.689608	-0.704532	-0.699619	-0.714324	-0.690428	-0.714442	-0.695394	-0.710919	-0.699563	-0.711607	-0.704271	-0.715694	-0.701343	-0.716029	-0.709776	-0.716416	-0.70377	-0.712815	-0.706725	-0.717573	-0.702391	-0.703894	-0.704043	-0.705996	-0.718517	-0.71563	-0.721234	-0.712231	-0.723547	-0.710565	-0.720387	-0.718998	-0.719723	-0.718314	-0.717552	-0.717926	-0.697301	-0.700741	-0.704239	-0.689165	-0.703365	-0.699928	-0.713428	-0.690145	-0.714073	-0.694519
Sample164	-0.713358	-0.717792	-0.720922	-0.706406	-0.72121	-0.717757	-0.73052	-0.709458	-0.732065	-0.710739	-0.728951	-0.717821	-0.728247	-0.72014	-0.731894	-0.718455	-0.733557	-0.725704	-0.73341	-0.720937	-0.730125	-0.722253	-0.73424	-0.71958	-0.718598	-0.721021	-0.723884	-0.735042	-0.73271	-0.73827	-0.728397	-0.739994	-0.729001	-0.737363	-0.73584	-0.736595	-0.735694	-0.734983	-0.735221	-0.713654	-0.717767	-0.722904	-0.708627	-0.720817	-0.717488	-0.731375	-0.707833	-0.731507	-0.711249
Sample165	-0.736619	-0.738949	-0.74329	-0.727521	-0.744155	-0.739201	-0.752535	-0.732272	-0.753211	-0.732659	-0.749865	-0.739512	-0.752594	-0.742926	-0.754035	-0.739829	-0.755585	-0.746992	-0.755556	-0.744533	-0.753249	-0.745763	-0.756396	-0.742524	-0.740905	-0.743058	-0.745377	-0.757854	-0.754903	-0.760078	-0.750909	-0.761382	-0.750676	-0.759098	-0.757621	-0.758065	-0.757835	-0.757199	-0.757018	-0.736236	-0.739473	-0.74222	-0.731227	-0.74262	-0.738845	-0.752569	-0.731177	-0.754387	-0.733715
Sample166	-0.747916	-0.752367	-0.754948	-0.742653	-0.755464	-0.751342	-0.766099	-0.74236	-0.766724	-0.745752	-0.762565	-0.751499	-0.764052	-0.754219	-0.767349	-0.752867	-0.767697	-0.761303	-0.767572	-0.755452	-0.765211	-0.757473	-0.769155	-0.753558	-0.754163	-0.755685	-0.758546	-0.770084	-0.766548	-0.772557	-0.763042	-0.774312	-0.762944	-0.771614	-0.770394	-0.771486	-0.769921	-0.768841	-0.769454	-0.747105	-0.753059	-0.755428	-0.742132	-0.754716	-0.752031	-0.764932	-0.742407	-0.76664	-0.746599
Sample167	-0.591898	-0.601713	-0.613807	-0.572625	-0.615694	-0.603552	-0.644204	-0.580604	-0.646791	-0.583337	-0.634084	-0.599992	-0.637105	-0.610476	-0.649817	-0.606266	-0.651847	-0.628229	-0.65293	-0.612656	-0.642465	-0.620956	-0.654866	-0.611204	-0.609085	-0.616278	-0.621736	-0.657958	-0.647547	-0.665116	-0.639182	-0.669096	-0.635518	-0.66369	-0.657661	-0.661137	-0.65622	-0.656154	-0.654355	-0.593933	-0.604817	-0.614372	-0.572371	-0.612303	-0.603404	-0.644354	-0.57729	-0.647207	-0.58338
Sample168	-0.699331	-0.700558	-0.699732	-0.701216	-0.69974	-0.700932	-0.700318	-0.700004	-0.699962	-0.699983	-0.700661	-0.700505	-0.699728	-0.700167	-0.70047	-0.70065	-0.700442	-0.700583	-0.700289	-0.700341	-0.700635	-0.700777	-0.700354	-0.699584	-0.700376	-0.700494	-0.699693	-0.700899	-0.70031	-0.700383	-0.70071	-0.699859	-0.69986	-0.69999	-0.70085	-0.699604	-0.699901	-0.700233	-0.700404	-0.676029	-0.679154	-0.681518	-0.670982	-0.680741	-0.678206	-0.690255	-0.672024	-0.690744	-0.673109
Sample169	-0.753152	-0.758336	-0.761482	-0.745483	-0.761929	-0.755157	-0.77226	-0.747073	-0.773012	-0.749708	-0.769899	-0.756591	-0.76997	-0.759999	-0.773232	-0.7577	-0.775069	-0.765084	-0.775008	-0.760331	-0.772196	-0.763059	-0.776394	-0.758774	-0.759533	-0.76147	-0.76419	-0.776976	-0.773593	-0.779772	-0.770754	-0.781618	-0.768677	-0.779348	-0.77654	-0.779343	-0.776061	-0.776619	-0.776641	-0.752562	-0.75773	-0.760495	-0.745895	-0.760533	-0.757069	-0.772928	-0.748736	-0.772685	-0.749764
Sample170	-0.787128	-0.791947	-0.795761	-0.776999	-0.793843	-0.790577	-0.810508	-0.77814	-0.811521	-0.781315	-0.805887	-0.789469	-0.806593	-0.794853	-0.81202	-0.793897	-0.812589	-0.802392	-0.813138	-0.794611	-0.809086	-0.799	-0.814746	-0.794295	-0.793605	-0.797084	-0.798925	-0.815575	-0.810513	-0.817874	-0.806372	-0.820607	-0.805735	-0.817394	-0.81544	-0.816484	-0.814677	-0.814216	-0.816353	-0.785394	-0.791939	-0.795697	-0.77691	-0.797067	-0.791765	-0.809998	-0.77999	-0.811268	-0.783222
Sample171	-0.733618	-0.737329	-0.742036	-0.726702	-0.742134	-0.735978	-0.751542	-0.729884	-0.75323	-0.731963	-0.748178	-0.736085	-0.748984	-0.740492	-0.754594	-0.737761	-0.754701	-0.74665	-0.753856	-0.739868	-0.752451	-0.743936	-0.756076	-0.740055	-0.740602	-0.741687	-0.744003	-0.757059	-0.753515	-0.758821	-0.749912	-0.760306	-0.74884	-0.758387	-0.756543	-0.757998	-0.756627	-0.75639	-0.755918	-0.732554	-0.73772	-0.741071	-0.728086	-0.741467	-0.736649	-0.752397	-0.728406	-0.752194	-0.731724
Sample172	-0.74965	-0.752985	-0.757533	-0.741775	-0.75754	-0.751678	-0.768611	-0.742587	-0.769649	-0.746223	-0.765935	-0.753288	-0.766085	-0.756848	-0.77128	-0.753783	-0.77183	-0.763914	-0.773492	-0.756884	-0.769167	-0.760538	-0.773701	-0.755832	-0.755832	-0.757865	-0.761184	-0.77438	-0.770207	-0.777127	-0.766165	-0.779193	-0.765642	-0.776013	-0.773821	-0.776031	-0.774113	-0.773772	-0.773771	-0.749167	-0.753635	-0.758353	-0.741631	-0.756126	-0.753535	-0.769558	-0.741299	-0.769895	-0.747056
Sample173	-0.781259	-0.786648	-0.79169	-0.773116	-0.79219	-0.78752	-0.804749	-0.776019	-0.80583	-0.780046	-0.802164	-0.786136	-0.801802	-0.790617	-0.807577	-0.787519	-0.807903	-0.799793	-0.808701	-0.792771	-0.803952	-0.795873	-0.809801	-0.790273	-0.789921	-0.794159	-0.794882	-0.810896	-0.807099	-0.814676	-0.802078	-0.816824	-0.801833	-0.813461	-0.812337	-0.81393	-0.809952	-0.80957	-0.810779	-0.783121	-0.787131	-0.791336	-0.772192	-0.789697	-0.787322	-0.805493	-0.779005	-0.80647	-0.779695
Sample174	-0.70885	-0.713323	-0.71634	-0.700293	-0.715712	-0.712365	-0.726911	-0.70381	-0.728226	-0.70614	-0.724082	-0.711888	-0.723853	-0.715577	-0.72895	-0.713879	-0.728908	-0.720549	-0.728683	-0.715626	-0.727087	-0.719278	-0.729497	-0.714567	-0.713698	-0.715955	-0.717915	-0.7311	-0.727183	-0.733638	-0.725436	-0.735532	-0.723979	-0.733067	-0.731183	-0.732161	-0.730673	-0.730543	-0.730687	-0.706558	-0.713234	-0.715492	-0.700835	-0.718309	-0.711106	-0.726436	-0.702538	-0.728196	-0.705528
Sample175	-0.698793	-0.702859	-0.706954	-0.695147	-0.705746	-0.702962	-0.716197	-0.694761	-0.716826	-0.698017	-0.712418	-0.70193	-0.713634	-0.706204	-0.716431	-0.70456	-0.716645	-0.710631	-0.717669	-0.707461	-0.714312	-0.70766	-0.718453	-0.704376	-0.705626	-0.705793	-0.70754	-0.720342	-0.717438	-0.721652	-0.715489	-0.722758	-0.713168	-0.720957	-0.719706	-0.720413	-0.719798	-0.718799	-0.71942	-0.700416	-0.703813	-0.705904	-0.695997	-0.706812	-0.701997	-0.715244	-0.695296	-0.715988	-0.699456
Sample176	-0.760816	-0.766755	-0.772568	-0.752357	-0.772693	-0.769378	-0.782934	-0.757578	-0.7851	-0.758717	-0.78265	-0.764756	-0.781087	-0.771708	-0.786146	-0.768804	-0.787065	-0.778192	-0.788317	-0.770664	-0.784616	-0.773295	-0.78969	-0.768875	-0.769706	-0.771456	-0.774641	-0.790403	-0.785743	-0.793227	-0.782426	-0.795098	-0.780701	-0.792508	-0.789788	-0.790707	-0.789132	-0.78945	-0.789769	-0.762353	-0.767517	-0.772288	-0.751202	-0.770974	-0.766067	-0.785761	-0.75547	-0.784734	-0.759367
Sample177	-0.730598	-0.733797	-0.739463	-0.723956	-0.738103	-0.734157	-0.749036	-0.726247	-0.749393	-0.729415	-0.746385	-0.73353	-0.746777	-0.738155	-0.751068	-0.735356	-0.751031	-0.743053	-0.751777	-0.739463	-0.74788	-0.742066	-0.751967	-0.736768	-0.737291	-0.739374	-0.741345	-0.753508	-0.749493	-0.755999	-0.747004	-0.75748	-0.7461		-0.752948	-0.755033	-0.753565	-0.752442	-0.752257	-0.732374	-0.736277	-0.737812	-0.724845	-0.736982	-0.734709	-0.748712	-0.726565	-0.750001	-0.73017
Sample178	-0.733976	-0.738227	-0.740591	-0.725907	-0.740113	-0.736819	-0.749329	-0.728869	-0.752217	-0.729851	-0.747371	-0.737075	-0.74947	-0.738747	-0.751566	-0.737035	-0.752407	-0.7456	-0.75229	-0.740116	-0.749045	-0.742193	-0.753893	-0.73943	-0.737986	-0.740478	-0.742153	-0.755148	-0.751297	-0.757204	-0.748566	-0.758533	-0.747689	-0.755742	-0.755162	-0.755219	-0.754315	-0.753908	-0.753896	-0.733962	-0.736345	-0.73997	-0.72719	-0.739256	-0.73646	-0.750479	-0.7272	-0.750492	-0.729744
Sample179	-0.752508	-0.759795	-0.763523	-0.746611	-0.760792	-0.754654	-0.775422	-0.746862	-0.775678	-0.750147	-0.772018	-0.754721	-0.772848	-0.761927	-0.777866	-0.758703	-0.778391	-0.768802	-0.77817	-0.763758	-0.776045	-0.766419	-0.779623	-0.759044	-0.761271	-0.762092	-0.764968	-0.781156	-0.776462	-0.783271	-0.772997	-0.784579	-0.771579	-0.782898	-0.780007	-0.781537	-0.781235	-0.780049	-0.778848	-0.751578	-0.757626	-0.761915	-0.744801	-0.761572	-0.7567	-0.774225	-0.745373	-0.776082	-0.750186
Sample180	-0.741578	-0.744179	-0.747097	-0.732381	-0.745904	-0.743031	-0.759222	-0.734683	-0.760212	-0.735818	-0.755771	-0.741577	-0.756354	-0.746466	-0.760037	-0.745943	-0.760602	-0.752226	-0.761545	-0.747927	-0.758389	-0.750582	-0.761853	-0.746367	-0.745354	-0.749367	-0.751483	-0.763867	-0.761213	-0.765275	-0.756519	-0.767907	-0.755879	-0.765201	-0.764589	-0.763888	-0.762559	-0.76288	-0.762911	-0.739223	-0.745204	-0.74807	-0.732472	-0.746169	-0.744079	-0.759197	-0.734452	-0.759395	-0.7379
Sample181	-0.733441	-0.740776	-0.742583	-0.728938	-0.742177	-0.737796	-0.75269	-0.728584	-0.755369	-0.733186	-0.750974	-0.737742	-0.751409	-0.742337	-0.757069	-0.740918	-0.756101	-0.747968	-0.756662	-0.74247	-0.754424	-0.746836	-0.75772	-0.741695	-0.740925	-0.742716	-0.745134	-0.758598	-0.755132	-0.761802	-0.75149	-0.763416	-0.751686	-0.761406	-0.758571	-0.760692	-0.758553	-0.758799	-0.758585	-0.734373	-0.739041	-0.743108	-0.728414	-0.743262	-0.738819	-0.753287	-0.728637	-0.755372	-0.732342
Sample182	-0.7131	-0.719045	-0.723193	-0.708937	-0.721584	-0.717771	-0.731362	-0.708739	-0.732322	-0.714807	-0.730084	-0.716802	-0.73043	-0.720454	-0.733115	-0.719103	-0.733791	-0.728078	-0.734328	-0.722163	-0.731673	-0.724609	-0.735579	-0.720567	-0.721311	-0.721836	-0.725503	-0.736912	-0.732623	-0.738384	-0.729456	-0.739984	-0.730048	-0.737554	-0.735399	-0.736829	-0.735529	-0.734894	-0.735381	-0.715979	-0.718639	-0.723171	-0.70688	-0.721911	-0.718723	-0.732375	-0.71121	-0.733293	-0.714564
Sample183	-0.762703	-0.767563	-0.771246	-0.755704	-0.771794	-0.767136	-0.783532	-0.758236	-0.784414	-0.760351	-0.78045	-0.766819	-0.781364	-0.769341	-0.785507	-0.769914	-0.786164	-0.776494	-0.786417	-0.771364	-0.783105	-0.773872	-0.78672	-0.768925	-0.769741	-0.772351	-0.774631	-0.788195	-0.78508	-0.791277	-0.782096	-0.793319	-0.779415	-0.791191	-0.788411	-0.789625	-0.786897	-0.78848	-0.788185	-0.764776	-0.767466	-0.770722	-0.755351	-0.771985	-0.768208	-0.784024	-0.757042	-0.782495	-0.758043
Sample184	-0.758897	-0.764958	-0.769313	-0.754305	-0.768624	-0.765624	-0.780817	-0.754951	-0.781172	-0.756217	-0.775573	-0.764052	-0.77908	-0.768389	-0.782793	-0.765603	-0.783112	-0.774257	-0.782638	-0.767733	-0.78098	-0.772492	-0.783904	-0.768237	-0.767848	-0.769298	-0.770672	-0.78477	-0.781729	-0.788223	-0.778187	-0.790055	-0.777066	-0.788206	-0.784729	-0.78546	-0.784627	-0.785087	-0.784376	-0.761599	-0.7659	-0.768902	-0.752983	-0.767311	-0.763745	-0.780881	-0.755617	-0.781649	-0.757726
Sample185	-0.718931	-0.721929	-0.725661	-0.713651	-0.726858	-0.722206	-0.735606	-0.714814	-0.735333	-0.716192	-0.7311	-0.720666	-0.732643	-0.725636	-0.736748	-0.721852	-0.736556	-0.729974	-0.736942	-0.725269	-0.734306	-0.727382	-0.737824	-0.723945	-0.723446	-0.726662	-0.728175	-0.739843	-0.736445	-0.741897	-0.732878	-0.743559	-0.732768	-0.740844	-0.739115	-0.740263	-0.739702	-0.739003	-0.739109	-0.717243	-0.721816	-0.725892	-0.711807	-0.724792	-0.720251	-0.735232	-0.715649	-0.736262	-0.715128
Sample186	-0.763174	-0.768114	-0.769889	-0.756661	-0.772726	-0.766607	-0.78393	-0.758706	-0.784159	-0.761538	-0.780248	-0.765903	-0.780721	-0.770307	-0.787214	-0.77165	-0.786969	-0.775941	-0.78711	-0.772681	-0.783472	-0.774261	-0.787514	-0.772768	-0.770604	-0.773198	-0.774892	-0.788077	-0.78424	-0.792118	-0.781855	-0.79492	-0.780623	-0.79153	-0.788593	-0.791612	-0.788355	-0.788109	-0.789347	-0.764936	-0.766556	-0.770916	-0.757274	-0.770535	-0.766574	-0.784214	-0.756905	-0.784767	-0.760173
Sample187	-0.771737	-0.778473	-0.780656	-0.765563	-0.782055	-0.777043	-0.792082	-0.766069	-0.792759	-0.767947	-0.789683	-0.775625	-0.790734	-0.779864	-0.793148	-0.779648	-0.795004	-0.786557	-0.793992	-0.781579	-0.791532	-0.783581	-0.795238	-0.780457	-0.777123	-0.781096	-0.784215	-0.796893	-0.79315	-0.799166	-0.789378	-0.801158	-0.789827	-0.798047	-0.795808	-0.79766	-0.795664	-0.795743	-0.796174	-0.772017	-0.776739	-0.780746	-0.76787	-0.782029	-0.776311	-0.791658	-0.768354	-0.79313	-0.76925
Sample188	-0.737344	-0.742812	-0.745223	-0.734506	-0.745972	-0.742655	-0.757333	-0.735732	-0.757179	-0.736385	-0.754368	-0.74275	-0.754311	-0.746518	-0.759974	-0.743992	-0.75919	-0.751623	-0.759228	-0.747507	-0.757189	-0.748873	-0.760506	-0.745355	-0.741652	-0.746491	-0.749166	-0.762298	-0.758946	-0.762791	-0.754141	-0.765174	-0.75266	-0.762086	-0.760869	-0.76228	-0.76038	-0.760098	-0.760856	-0.709242	-0.718275	-0.723272	-0.697919	-0.72488	-0.714568	-0.744705	-0.699873	-0.746156	-0.706151
Sample189	-0.77883	-0.784863	-0.788257	-0.772256	-0.790573	-0.781718	-0.801896	-0.774034	-0.801609	-0.775806	-0.797469	-0.782359	-0.79929	-0.786976	-0.803184	-0.785759	-0.804936	-0.7935	-0.803937	-0.787798	-0.802432	-0.792208	-0.805575	-0.788046	-0.787425	-0.789011	-0.79225	-0.808188	-0.803516	-0.81133	-0.799745	-0.812812	-0.797976	-0.809849	-0.807599	-0.808402	-0.80657	-0.80731	-0.806484	-0.77783	-0.786074	-0.789345	-0.771883	-0.789968	-0.783169	-0.802637	-0.77498	-0.802619	-0.776442
Sample190	-0.795613	-0.801461	-0.804945	-0.788024	-0.803898	-0.798984	-0.819355	-0.790231	-0.820161	-0.794524	-0.815246	-0.799067	-0.816425	-0.8036	-0.821979	-0.801539	-0.822499	-0.81329	-0.821752	-0.806032	-0.818867	-0.808888	-0.824597	-0.80309	-0.803347	-0.804998	-0.80858	-0.825269	-0.822171	-0.828948	-0.817053	-0.830283	-0.816019	-0.827922	-0.825124	-0.825766	-0.823983	-0.824266	-0.825962	-0.79685	-0.803445	-0.80652	-0.785081	-0.805174	-0.800654	-0.81955	-0.790502	-0.819391	-0.792386
Sample191	-0.741538	-0.746494	-0.749063	-0.734243	-0.74893	-0.746507	-0.762737	-0.736738	-0.761839	-0.738329	-0.758529	-0.745092	-0.759658	-0.748703	-0.763399	-0.748556	-0.764746	-0.756383	-0.764288	-0.750595	-0.761701	-0.753744	-0.765668	-0.747633	-0.748247	-0.750745	-0.751767	-0.765908	-0.762802	-0.76981	-0.759576	-0.770953	-0.758455	-0.768386	-0.766429	-0.768562	-0.765565	-0.766408	-0.766493	-0.741653	-0.747114	-0.751353	-0.733357	-0.750231	-0.743829	-0.761555	-0.736937	-0.762466	-0.738618
Sample192	-0.723306	-0.728081	-0.732201	-0.715436	-0.730047	-0.727331	-0.744846	-0.716212	-0.744987	-0.71914	-0.741435	-0.726965	-0.741497	-0.730255	-0.746172	-0.728435	-0.747337	-0.73789	-0.747321	-0.731341	-0.743633	-0.735375	-0.747994	-0.730148	-0.729997	-0.732584	-0.735983	-0.749692	-0.745567	-0.751828	-0.743002	-0.754403	-0.741573	-0.751283	-0.749473	-0.751319	-0.749568	-0.748523	-0.748737	-0.725	-0.727283	-0.731371	-0.713801	-0.731865	-0.727424	-0.745209	-0.715709	-0.745913	-0.72024
Sample193	-0.753937	-0.75931	-0.762345	-0.745189	-0.763071	-0.757669	-0.77251	-0.747761	-0.772968	-0.75059	-0.771075	-0.756705	-0.770848	-0.760631	-0.775291	-0.758891	-0.775996	-0.767279	-0.775825	-0.763491	-0.773269	-0.764641	-0.776423	-0.760728	-0.760101	-0.762623	-0.764603	-0.777696	-0.774316	-0.780345	-0.770767	-0.782206	-0.77044	-0.779419	-0.777833	-0.778769	-0.777605	-0.776963	-0.777736	-0.753511	-0.757749	-0.762443	-0.744535	-0.76176	-0.756172	-0.773202	-0.747974	-0.773525	-0.752285
Sample194	-0.774962	-0.782634	-0.787411	-0.768552	-0.786168	-0.783676	-0.799912	-0.771484	-0.799941	-0.776103	-0.79661	-0.781337	-0.796351	-0.787004	-0.801338	-0.782687	-0.803372	-0.793033	-0.802965	-0.786101	-0.798563	-0.790103	-0.804683	-0.785372	-0.78373	-0.787053	-0.789738	-0.805699	-0.802664	-0.808879	-0.796847	-0.810575	-0.797122	-0.80758	-0.805625	-0.807136	-0.805229	-0.805689	-0.804438	-0.776925	-0.782826	-0.786451	-0.768252	-0.786127	-0.781253	-0.800847	-0.771148	-0.801366	-0.774746
Sample195	-0.754462	-0.75961	-0.763247	-0.746095	-0.761158	-0.757437	-0.773948	-0.748779	-0.774312	-0.750207	-0.770162	-0.757216	-0.771781	-0.76157	-0.775737	-0.75867	-0.777138	-0.768144	-0.776135	-0.761032	-0.772462	-0.764609	-0.777195	-0.758212	-0.760857	-0.761633	-0.764789	-0.778856	-0.775857	-0.780327	-0.772857	-0.782813	-0.76988	-0.780257	-0.778257	-0.780454	-0.777645	-0.77715	-0.778163	-0.752614	-0.759231	-0.761608	-0.745566	-0.761227	-0.755682	-0.77398	-0.748569	-0.774447	-0.749891
Sample196	-0.770168	-0.776302	-0.783041	-0.763033	-0.780916	-0.775954	-0.794885	-0.763239	-0.794545	-0.766526	-0.790412	-0.77305	-0.791043	-0.779743	-0.795495	-0.777513	-0.797322	-0.787637	-0.797129	-0.779905	-0.794011	-0.786411	-0.799828	-0.777984	-0.779216	-0.781819	-0.784341	-0.800415	-0.796327	-0.802671	-0.791937	-0.804931	-0.791294	-0.801501	-0.799966	-0.801385	-0.800301	-0.799233	-0.798445	-0.772005	-0.776992	-0.780501	-0.763244	-0.780539	-0.776177	-0.794257	-0.76516	-0.794802	-0.769092
Sample197	-0.736668	-0.741521	-0.745329	-0.731986	-0.745497	-0.742308	-0.757461	-0.733081	-0.757	-0.733998	-0.754559	-0.741375	-0.754125	-0.745511	-0.758385	-0.743268	-0.759448	-0.750662	-0.758283	-0.747112	-0.754736	-0.747439	-0.761383	-0.742845	-0.744643	-0.745603	-0.749473	-0.762668	-0.758496	-0.764972	-0.754384	-0.766045	-0.753775	-0.763493	-0.761541	-0.762516	-0.761396	-0.760584	-0.760326	-0.735639	-0.743891	-0.746325	-0.730488	-0.746877	-0.741514	-0.755711	-0.733183	-0.757957	-0.734009
Sample198	-0.766073	-0.76911	-0.774801	-0.762457	-0.775115	-0.769817	-0.786195	-0.761223	-0.786035	-0.762903	-0.78213	-0.768597	-0.784026	-0.77528	-0.787565	-0.772359	-0.788361	-0.778654	-0.788393	-0.775644	-0.785774	-0.778824	-0.789413	-0.772456	-0.771694	-0.774947	-0.775688	-0.790201	-0.786908	-0.792848	-0.783577	-0.794591	-0.783366	-0.792196	-0.789486	-0.791837	-0.78954	-0.791152	-0.78931	-0.768143	-0.770841	-0.775658	-0.75797	-0.773055	-0.771404	-0.785627	-0.761662	-0.785965	-0.765689
Sample199	-0.72398	-0.727531	-0.729921	-0.716645	-0.730709	-0.724571	-0.740742	-0.718632	-0.74102	-0.72157	-0.736827	-0.724658	-0.73607	-0.727744	-0.741229	-0.727448	-0.742075	-0.734674	-0.742051	-0.731158	-0.740743	-0.732393	-0.743767	-0.729484	-0.727232	-0.729842	-0.732916	-0.744608	-0.741216	-0.746082	-0.737265	-0.748363	-0.736827	-0.745718	-0.745175	-0.744969	-0.742949	-0.743571	-0.742415	-0.722998	-0.727522	-0.727093	-0.716791	-0.730038	-0.725288	-0.739931	-0.719696	-0.739618	-0.721274
Sample200	-0.755941	-0.761431	-0.76395	-0.75132	-0.765274	-0.762745	-0.775571	-0.75229	-0.778484	-0.75448	-0.77297	-0.760419	-0.775523	-0.763155	-0.779257	-0.763776	-0.779954	-0.770506	-0.780495	-0.76594	-0.775928	-0.768264	-0.780081	-0.764644	-0.76368	-0.765899	-0.766436	-0.782476	-0.777769	-0.784419	-0.77531	-0.786464	-0.773262	-0.784059	-0.780392	-0.782248	-0.780763	-0.78098	-0.781429	-0.759044	-0.762343	-0.765223	-0.750773	-0.76491	-0.764568	-0.777204	-0.751497	-0.777475	-0.755758
Sample201	-0.742594	-0.747562	-0.749277	-0.736165	-0.750025	-0.746269	-0.759579	-0.738261	-0.761452	-0.741621	-0.757582	-0.746169	-0.757157	-0.749037	-0.761267	-0.747581	-0.762576	-0.755926	-0.762585	-0.748966	-0.758361	-0.75252	-0.764033	-0.749472	-0.74791	-0.748989	-0.752492	-0.764899	-0.761983	-0.767451	-0.759175	-0.769043	-0.757692	-0.76724	-0.765167	-0.766401	-0.763785	-0.764408	-0.765305	-0.742466	-0.745552	-0.751157	-0.736712	-0.749782	-0.74654	-0.761149	-0.738938	-0.760375	-0.740338
Sample202	-0.688044	-0.695006	-0.70166	-0.678074	-0.702448	-0.694541	-0.721312	-0.679873	-0.720885	-0.685508	-0.71608	-0.691888	-0.717127	-0.700679	-0.723313	-0.697919	-0.725153	-0.710741	-0.724879	-0.703087	-0.72066	-0.707898	-0.726499	-0.700183	-0.698786	-0.703066	-0.707361	-0.727984	-0.722738	-0.732726	-0.715927	-0.735324	-0.716315	-0.731993	-0.72735	-0.72911	-0.72711	-0.727642	-0.726223	-0.689088	-0.695641	-0.703692	-0.677332	-0.699549	-0.694504	-0.720373	-0.681307	-0.721008	-0.683628
Sample203	-0.740422	-0.747958	-0.75109	-0.735659	-0.750071	-0.74692	-0.761003	-0.739996	-0.763155	-0.739796	-0.759603	-0.747669	-0.76028	-0.75091	-0.763532	-0.748498	-0.764725	-0.755565	-0.764999	-0.751112	-0.761955	-0.752768	-0.765771	-0.749017	-0.749048	-0.751732	-0.754118	-0.76828	-0.76337	-0.768185	-0.760358	-0.771222	-0.758767	-0.769166	-0.76721	-0.768737	-0.766615	-0.764894	-0.766682	-0.742006	-0.749175	-0.751963	-0.737398	-0.751718	-0.747158	-0.76136	-0.738126	-0.762635	-0.739916
Sample204	-0.739296	-0.742626	-0.746129	-0.731786	-0.747025	-0.742653	-0.757811	-0.734853	-0.760084	-0.735769	-0.754997	-0.742827	-0.755485	-0.746555	-0.760324	-0.745861	-0.759893	-0.751818	-0.760222	-0.748015	-0.757312	-0.750683	-0.761439	-0.745491	-0.74454	-0.74733	-0.749679	-0.762079	-0.759397	-0.765524	-0.756857	-0.766508	-0.754955	-0.764503	-0.762919	-0.763504	-0.762509	-0.761689	-0.762651	-0.73775	-0.743542	-0.748015	-0.732582	-0.747587	-0.743159	-0.757937	-0.733877	-0.759641	-0.735724
Sample205	-0.746442	-0.75114	-0.755041	-0.737551	-0.753768	-0.749297	-0.766452	-0.74265	-0.767287	-0.744264	-0.763375	-0.7499	-0.764104	-0.752727	-0.768148	-0.75174	-0.768304	-0.759734	-0.767962	-0.754018	-0.764958	-0.758283	-0.76974	-0.753578	-0.752623	-0.755524	-0.758407	-0.770863	-0.76747	-0.773369	-0.764853	-0.775676	-0.762546	-0.772311	-0.771727	-0.771174	-0.769597	-0.769811	-0.770459	-0.746781	-0.750779	-0.755134	-0.737829	-0.755093	-0.74918	-0.76666	-0.742957	-0.767365	-0.744459
Sample206	-0.73053	-0.735615	-0.739103	-0.724806	-0.739067	-0.735634	-0.749667	-0.725783	-0.75083	-0.72806	-0.74634	-0.734097	-0.747727	-0.7374	-0.752218	-0.73622	-0.752297	-0.744183	-0.751846	-0.739049	-0.747909	-0.741445	-0.752143	-0.737335	-0.73723	-0.738554	-0.74206	-0.753689	-0.750035	-0.755768	-0.748408	-0.75814	-0.746434	-0.756019	-0.753223	-0.754885	-0.753848	-0.753538	-0.753182	-0.730214	-0.736522	-0.739689	-0.725359	-0.738224	-0.733845	-0.749243	-0.726737	-0.751445	-0.728192
Sample207	-0.775483	-0.782533	-0.786448	-0.767279	-0.785328	-0.780714	-0.79836	-0.768963	-0.799155	-0.774519	-0.794201	-0.779238	-0.794869	-0.785891	-0.800598	-0.784478	-0.80054	-0.792251	-0.802067	-0.784873	-0.798245	-0.788081	-0.802918	-0.78398	-0.783633	-0.786464	-0.788428	-0.804014	-0.799177	-0.806923	-0.796293	-0.809314	-0.794717	-0.805489	-0.803624	-0.806181	-0.802646	-0.80317	-0.803232	-0.777445	-0.782753	-0.785832	-0.769539	-0.786126	-0.781695	-0.799018	-0.769488	-0.799764	-0.77273
Sample208	-0.737826	-0.742398	-0.744064	-0.732363	-0.745782	-0.741566	-0.755537	-0.734626	-0.756394	-0.734999	-0.751497	-0.739405	-0.751986	-0.743442	-0.757003	-0.742003	-0.757078	-0.749573	-0.757578	-0.746809	-0.754302	-0.748317	-0.758373	-0.743148	-0.742264	-0.744846	-0.747053	-0.760009	-0.75706	-0.761545	-0.754574	-0.763534	-0.753207	-0.762048	-0.759506	-0.760964	-0.759413	-0.758132	-0.758878	-0.738442	-0.74264	-0.745715	-0.731881	-0.745637	-0.741198	-0.756281	-0.733116	-0.756278	-0.734194
Sample209	-0.74623	-0.751276	-0.754081	-0.740045	-0.753497	-0.750591	-0.764326	-0.741112	-0.765252	-0.744689	-0.763104	-0.748874	-0.76099	-0.752426	-0.76606	-0.75225	-0.767354	-0.758753	-0.767895	-0.753287	-0.765292	-0.757293	-0.768611	-0.753591	-0.751001	-0.754746	-0.757317	-0.769857	-0.765081	-0.772181	-0.762991	-0.773248	-0.763534	-0.771031	-0.769709	-0.770928	-0.768933	-0.76875	-0.768953	-0.746487	-0.749467	-0.753395	-0.742495	-0.755004	-0.749883	-0.764114	-0.742067	-0.766301	-0.743764
Sample210	-0.742489	-0.747546	-0.750039	-0.73491	-0.749759	-0.745515	-0.761118	-0.736717	-0.761937	-0.740501	-0.758215	-0.745332	-0.758396	-0.748088	-0.763143	-0.747406	-0.764028	-0.755177	-0.763565	-0.750637	-0.760492	-0.752414	-0.765663	-0.748879	-0.746571	-0.751223	-0.752547	-0.76592	-0.762429	-0.768825	-0.759048	-0.770573	-0.758923	-0.768279	-0.765892	-0.766891	-0.765107	-0.765186	-0.766227	-0.742957	-0.746848	-0.7511	-0.736946	-0.747837	-0.746483	-0.760947	-0.738249	-0.762279	-0.737834
Sample211	-0.715458	-0.720571	-0.724311	-0.70855	-0.723483	-0.719504	-0.734159	-0.710041	-0.735302	-0.713741	-0.731755	-0.718682	-0.732003	-0.721786	-0.735998	-0.72129	-0.736901	-0.729603	-0.737012	-0.724526	-0.733466	-0.727408	-0.737626	-0.721815	-0.721683	-0.724565	-0.727329	-0.738748	-0.735668	-0.741399	-0.732474	-0.742898	-0.73149	-0.741283	-0.739187	-0.740702	-0.739045	-0.737842	-0.738377	-0.717029	-0.720115	-0.725367	-0.71005	-0.7243	-0.719578	-0.73469	-0.710887	-0.734251	-0.712394
Sample212	-0.751373	-0.757141	-0.761817	-0.743481	-0.761952	-0.755484	-0.774232	-0.745616	-0.775448	-0.747984	-0.770834	-0.756354	-0.77145	-0.759829	-0.776415	-0.756498	-0.77538	-0.766292	-0.777733	-0.759629	-0.773834	-0.763651	-0.779201	-0.758801	-0.758464	-0.761533	-0.76537	-0.779645	-0.776814	-0.783098	-0.773288	-0.785188	-0.770638	-0.781734	-0.780615	-0.781348	-0.778891	-0.779976	-0.77915	-0.750615	-0.757643	-0.760959	-0.744743	-0.758987	-0.756983	-0.774009	-0.744407	-0.774502	-0.747816
Sample213	-0.748065	-0.754235	-0.756842	-0.742639	-0.755445	-0.752397	-0.768824	-0.743662	-0.770332	-0.746013	-0.766507	-0.750655	-0.765705	-0.756606	-0.770458	-0.75385	-0.771801	-0.763692	-0.771621	-0.756925	-0.768715	-0.759506	-0.772931	-0.754956	-0.754446	-0.757961	-0.759972	-0.775189	-0.769924	-0.776729	-0.766333	-0.778889	-0.765431	-0.776196	-0.774015	-0.774877	-0.77373	-0.773045	-0.773193	-0.749377	-0.751434	-0.756707	-0.740862	-0.757093	-0.753155	-0.769179	-0.743511	-0.770143	-0.745939
Sample214	-0.730391	-0.735318	-0.740918	-0.725703	-0.741452	-0.736295	-0.752149	-0.728511	-0.753904	-0.730262	-0.748901	-0.735004	-0.750897	-0.738953	-0.754105	-0.737975	-0.755061	-0.747071	-0.75601	-0.741185	-0.751009	-0.745766	-0.756866	-0.739346	-0.738992	-0.739931	-0.743706	-0.757479	-0.754074	-0.760307	-0.748818	-0.76166	-0.749591	-0.759205	-0.757616	-0.758279	-0.756525	-0.756955	-0.756549	-0.730941	-0.737813	-0.742538	-0.725929	-0.740988	-0.736262	-0.752548	-0.727003	-0.753488	-0.729445
Sample215	-0.770182	-0.774514	-0.780071	-0.761913	-0.77839	-0.773168	-0.792484	-0.762754	-0.792833	-0.766484	-0.787984	-0.774313	-0.789069	-0.776232	-0.794174	-0.775726	-0.795404	-0.785023	-0.795605	-0.778591	-0.792582	-0.782686	-0.797772	-0.776978	-0.779101	-0.77869	-0.783336	-0.79837	-0.794616	-0.800418	-0.789726	-0.80339	-0.787634	-0.800242	-0.797603	-0.799517	-0.79685	-0.796683	-0.796942	-0.769566	-0.774101	-0.780587	-0.761081	-0.778112	-0.772537	-0.792962	-0.765253	-0.793938	-0.768391
Sample216	-0.749985	-0.75441	-0.75841	-0.742103	-0.759692	-0.754099	-0.77046	-0.745531	-0.770718	-0.747696	-0.768	-0.752384	-0.766926	-0.75734	-0.771347	-0.755881	-0.772115	-0.763789	-0.772342	-0.758512	-0.768633	-0.760475	-0.773189	-0.755506	-0.756039	-0.759322	-0.761164	-0.774841	-0.770799	-0.778071	-0.767983	-0.779575	-0.767018	-0.776805	-0.774443	-0.775778	-0.775551	-0.7743	-0.774204	-0.747695	-0.754112	-0.758674	-0.741773	-0.757715	-0.752485	-0.769829	-0.745946	-0.770482	-0.747266
Sample217	-0.718899	-0.723022	-0.727474	-0.714211	-0.727315	-0.723116	-0.738137	-0.714203	-0.73818	-0.715802	-0.734501	-0.722449	-0.734983	-0.726035	-0.739348	-0.723357	-0.740004	-0.733013	-0.739819	-0.72691	-0.736955	-0.730465	-0.740207	-0.726162	-0.724547	-0.727099	-0.730469	-0.742056	-0.738369	-0.745425	-0.735795	-0.746782	-0.734288	-0.743705	-0.741909	-0.743471	-0.740865	-0.741094	-0.740893	-0.718376	-0.724365	-0.726448	-0.713332	-0.727301	-0.723456	-0.737503	-0.714294	-0.73881	-0.716521
Sample218	-0.763423	-0.769791	-0.773254	-0.757117	-0.773424	-0.767775	-0.786274	-0.757465	-0.785907	-0.761165	-0.782446	-0.765631	-0.783902	-0.769958	-0.788577	-0.769708	-0.789393	-0.77927	-0.788566	-0.773095	-0.784286	-0.774899	-0.78974	-0.772179	-0.772726	-0.773621	-0.776447	-0.790804	-0.788336	-0.794261	-0.783184	-0.796352	-0.783171	-0.793066	-0.791579	-0.792571	-0.790404	-0.790357	-0.791912	-0.764144	-0.770931	-0.773443	-0.754848	-0.772724	-0.768261	-0.785253	-0.755887	-0.785965	-0.761627
Sample219	-0.716372	-0.721009	-0.722526	-0.710424	-0.723961	-0.719459	-0.734606	-0.711074	-0.734293	-0.714849	-0.73118	-0.718795	-0.731438	-0.723759	-0.735839	-0.720853	-0.737506	-0.72913	-0.736893	-0.722965	-0.734081	-0.725908	-0.73809	-0.721796	-0.722735	-0.724719	-0.726871	-0.738506	-0.735912	-0.74119	-0.732133	-0.743082	-0.731523	-0.741084	-0.738893	-0.739318	-0.738187	-0.738714	-0.73819	-0.717193	-0.720382	-0.724058	-0.710763	-0.726128	-0.720276	-0.734121	-0.710543	-0.735604	-0.714891
Sample220	-0.746879	-0.752475	-0.756767	-0.73857	-0.756629	-0.748837	-0.767564	-0.742039	-0.769087	-0.743306	-0.764773	-0.750126	-0.766472	-0.75366	-0.76871	-0.752489	-0.770866	-0.761724	-0.771225	-0.75723	-0.766402	-0.758664	-0.772009	-0.755075	-0.754168	-0.756592	-0.758664	-0.772838	-0.768919	-0.775864	-0.766158	-0.778164	-0.764608	-0.775503	-0.773254	-0.773558	-0.772615	-0.771865	-0.772454	-0.747403	-0.752121	-0.758041	-0.741098	-0.756017	-0.75269	-0.768599	-0.742768	-0.768815	-0.744506
Sample221	-0.725618	-0.730786	-0.733043	-0.718968	-0.734584	-0.730121	-0.743609	-0.720436	-0.745245	-0.722621	-0.74132	-0.727526	-0.741894	-0.732246	-0.746244	-0.732361	-0.746374	-0.73862	-0.745887	-0.732935	-0.742767	-0.736121	-0.746679	-0.7331	-0.730294	-0.734729	-0.735207	-0.747995	-0.746074	-0.750428	-0.741521	-0.753088	-0.740443	-0.74969	-0.747948	-0.750287	-0.74848	-0.748036	-0.747302	-0.725096	-0.729331	-0.734681	-0.719628	-0.733187	-0.729381	-0.743806	-0.720301	-0.745085	-0.723953
Sample222	-0.73825	-0.744356	-0.746968	-0.730811	-0.746758	-0.741109	-0.758155	-0.732004	-0.759838	-0.735835	-0.754611	-0.742355	-0.756476	-0.744549	-0.760418	-0.74382	-0.760521	-0.753958	-0.762145	-0.746762	-0.757889	-0.749571	-0.762022	-0.745736	-0.745579	-0.748278	-0.750456	-0.76386	-0.7603	-0.766592	-0.757394	-0.768247	-0.755621	-0.766246	-0.763177	-0.764948	-0.763878	-0.763509	-0.762553	-0.739668	-0.743739	-0.747292	-0.732389	-0.747031	-0.742359	-0.759724	-0.733376	-0.759727	-0.73629
Sample223	-0.781946	-0.787857	-0.791849	-0.774121	-0.791432	-0.783514	-0.803557	-0.775389	-0.803564	-0.778305	-0.800474	-0.787196	-0.801439	-0.790122	-0.806224	-0.787835	-0.807113	-0.797133	-0.806891	-0.791614	-0.80317	-0.794355	-0.809656	-0.789298	-0.787646	-0.791683	-0.794716	-0.810267	-0.805104	-0.813314	-0.803039	-0.814459	-0.800648	-0.811666	-0.809681	-0.810671	-0.808175	-0.808265	-0.808648	-0.782627	-0.787814	-0.792956	-0.769724	-0.790771	-0.788137	-0.804576	-0.775294	-0.80497	-0.779536
Sample224	-0.750164	-0.753971	-0.759305	-0.744682	-0.760048	-0.753503	-0.76898	-0.746047	-0.770739	-0.748376	-0.766908	-0.755464	-0.767622	-0.758259	-0.77151	-0.757011	-0.771967	-0.763276	-0.772273	-0.758354	-0.769331	-0.762276	-0.773767	-0.755725	-0.756641	-0.758892	-0.761691	-0.775196	-0.770571	-0.776697	-0.767694	-0.778587	-0.766144	-0.776007	-0.775336	-0.775954	-0.774349	-0.773194	-0.774849	-0.751182	-0.755476	-0.75845	-0.74401	-0.75817	-0.753551	-0.769946	-0.746652	-0.770717	-0.749735
Sample225	-0.720369	-0.725347	-0.727348	-0.714251	-0.728724	-0.723327	-0.737461	-0.717803	-0.739229	-0.72084	-0.735614	-0.723801	-0.735402	-0.728477	-0.740052	-0.725125	-0.740704	-0.732989	-0.741244	-0.729471	-0.737686	-0.730603	-0.741996	-0.727333	-0.727062	-0.729118	-0.729914	-0.741697	-0.739428	-0.743992	-0.73656	-0.745706	-0.735716	-0.744349	-0.74239	-0.743193	-0.741803	-0.741724	-0.742412	-0.721147	-0.724506	-0.728907	-0.715467	-0.726668	-0.725469	-0.738021	-0.718612	-0.739581	-0.71737
Sample226	-0.757601	-0.763467	-0.767005	-0.749522	-0.765492	-0.762874	-0.780605	-0.752936	-0.781275	-0.755544	-0.777619	-0.76125	-0.778752	-0.765806	-0.781853	-0.765159	-0.783038	-0.774269	-0.784023	-0.768461	-0.779469	-0.772005	-0.784682	-0.765777	-0.766869	-0.767425	-0.771086	-0.785963	-0.78239	-0.789393	-0.77897	-0.791353	-0.777535	-0.788671	-0.78593	-0.787981	-0.784763	-0.786004	-0.785925	-0.758641	-0.765443	-0.768119	-0.750494	-0.767916	-0.763986	-0.779872	-0.753342	-0.781192	-0.756736
Sample227	-0.7638	-0.770515	-0.773854	-0.75806	-0.772293	-0.769295	-0.787921	-0.75493	-0.787355	-0.759516	-0.783981	-0.765169	-0.783534	-0.773136	-0.79002	-0.770093	-0.790532	-0.780289	-0.790736	-0.775158	-0.786627	-0.777446	-0.791639	-0.770782	-0.770018	-0.773999	-0.77826	-0.792955	-0.787778	-0.79634	-0.785023	-0.79889	-0.782804	-0.794486	-0.79282	-0.794665	-0.792214	-0.791305	-0.791586	-0.764246	-0.769236	-0.773754	-0.755447	-0.775072	-0.768891	-0.786047	-0.760599	-0.787712	-0.760344
Sample228	-0.764126	-0.770311	-0.772174	-0.756607	-0.772488	-0.766931	-0.784152	-0.757066	-0.783917	-0.762061	-0.779798	-0.767961	-0.78155	-0.772029	-0.784924	-0.76844	-0.78525	-0.777544	-0.786914	-0.771019	-0.783026	-0.774078	-0.786388	-0.76993	-0.770375	-0.773356	-0.775646	-0.788442	-0.785201	-0.790377	-0.782313	-0.792295	-0.780846	-0.7904	-0.789314	-0.789192	-0.787514	-0.788194	-0.786697	-0.762417	-0.769732	-0.772154	-0.758271	-0.7734	-0.768046	-0.783346	-0.75875	-0.783381	-0.761373
Sample229	-0.754965	-0.760346	-0.763065	-0.750522	-0.762549	-0.758599	-0.774022	-0.74868	-0.773112	-0.752483	-0.770617	-0.756596	-0.770174	-0.76199	-0.775505	-0.760608	-0.776774	-0.768812	-0.77598	-0.763388	-0.77388	-0.766443	-0.776595	-0.762707	-0.760767	-0.763383	-0.766156	-0.777676	-0.775871	-0.780638	-0.772186	-0.782216	-0.771876	-0.780647	-0.77793	-0.779721	-0.777646	-0.778605	-0.777814	-0.755267	-0.759223	-0.762688	-0.748612	-0.762269	-0.759395	-0.774455	-0.749096	-0.775408	-0.751345
Sample230	-0.737507	-0.743484	-0.74556	-0.732762	-0.745487	-0.741738	-0.756408	-0.734177	-0.756696	-0.736263	-0.75393	-0.740481	-0.754535	-0.744915	-0.758603	-0.742549	-0.759542	-0.751189	-0.758962	-0.74584	-0.755698	-0.749439	-0.760208	-0.743827	-0.744633	-0.747195	-0.7496	-0.761803	-0.757097	-0.763737	-0.755181	-0.765992	-0.753359	-0.763234	-0.760946	-0.762356	-0.75994	-0.760337	-0.759961	-0.738411	-0.741975	-0.746465	-0.732393	-0.746334	-0.740928	-0.757256	-0.735307	-0.758106	-0.736417
Sample231	-0.730373	-0.733838	-0.737661	-0.722896	-0.735579	-0.731674	-0.746782	-0.72507	-0.747398	-0.729097	-0.743366	-0.732411	-0.74619	-0.736864	-0.748102	-0.734048	-0.748817	-0.742472	-0.748603	-0.738341	-0.746968	-0.739814	-0.750775	-0.736266	-0.735985	-0.737179	-0.739662	-0.751192	-0.749096	-0.754035	-0.744028	-0.755406	-0.743689	-0.753639	-0.751107	-0.752586	-0.750761	-0.750651	-0.749998	-0.729065	-0.73293	-0.737375	-0.722522	-0.738466	-0.733052	-0.747326	-0.72445	-0.747296	-0.728721
Sample232	-0.763476	-0.769732	-0.773181	-0.758117	-0.773621	-0.768846	-0.784064	-0.76199	-0.784264	-0.763904	-0.78095	-0.768432	-0.781821	-0.772091	-0.784781	-0.769675	-0.785434	-0.778209	-0.785705	-0.774488	-0.782299	-0.776016	-0.787576	-0.773349	-0.771496	-0.772981	-0.776319	-0.787736	-0.784083	-0.790083	-0.781744	-0.791582	-0.779587	-0.788994	-0.787643	-0.788868	-0.78711	-0.786741	-0.787893	-0.764913	-0.769912	-0.772928	-0.75907	-0.774237	-0.767776	-0.783234	-0.763438	-0.784591	-0.763964
Sample233	-0.750212	-0.755561	-0.758451	-0.743922	-0.756754	-0.754704	-0.771427	-0.742386	-0.771459	-0.74761	-0.768785	-0.751538	-0.768644	-0.757485	-0.773789	-0.755822	-0.775465	-0.765079	-0.774286	-0.759693	-0.771314	-0.762296	-0.775171	-0.757149	-0.757784	-0.75887	-0.763351	-0.777241	-0.77227	-0.780361	-0.769282	-0.78219	-0.767011	-0.779295	-0.776729	-0.777927	-0.776351	-0.776332	-0.775573	-0.749578	-0.754176	-0.759128	-0.741755	-0.758022	-0.754812	-0.771567	-0.743361	-0.771712	-0.747517
Sample234	-0.753621	-0.760539	-0.762482	-0.74816	-0.762413	-0.759149	-0.773537	-0.74991	-0.774133	-0.750568	-0.77021	-0.75657	-0.771865	-0.762207	-0.775443	-0.759729	-0.776186	-0.768371	-0.775961	-0.761858	-0.772761	-0.765213	-0.776991	-0.760537	-0.759665	-0.762741	-0.765276	-0.778776	-0.775332	-0.781026	-0.772069	-0.782964	-0.77059	-0.7805	-0.777984	-0.779337	-0.777628	-0.777474	-0.778552	-0.755224	-0.758619	-0.761194	-0.747647	-0.762736	-0.759534	-0.773479	-0.74936	-0.775354	-0.751926
Sample235	-0.777881	-0.782516	-0.784543	-0.769563	-0.785517	-0.78041	-0.796005	-0.771074	-0.796377	-0.774116	-0.793822	-0.780347	-0.793762	-0.786229	-0.799336	-0.781632	-0.799533	-0.790476	-0.799298	-0.78426	-0.796311	-0.78781	-0.801561	-0.783153	-0.783355	-0.785512	-0.788028	-0.801801	-0.798029	-0.804222	-0.794564	-0.806391	-0.794262		-0.801952	-0.802998	-0.801335	-0.801626	-0.800851	-0.776019	-0.78187	-0.784894	-0.769847	-0.785576	-0.780468	-0.796907	-0.770557	-0.797622	-0.774198
Sample236	-0.747233	-0.751845	-0.754134	-0.740416	-0.753006	-0.748796	-0.766557	-0.742373	-0.766131	-0.744309	-0.763711	-0.748965	-0.76279	-0.75368	-0.765662	-0.749197	-0.768133	-0.759708	-0.76782	-0.753687	-0.764707	-0.758201	-0.769234	-0.753924	-0.752475	-0.755207	-0.757622	-0.77011	-0.767269	-0.772905	-0.76374	-0.774357	-0.763393	-0.772884	-0.769472	-0.771927	-0.77	-0.7684	-0.769286	-0.745853	-0.752378	-0.754263	-0.742659	-0.754121	-0.750007	-0.766667	-0.740421	-0.766505	-0.743766
Sample237	-0.725843	-0.730102	-0.733745	-0.719181	-0.7335	-0.729495	-0.744587	-0.721352	-0.746956	-0.72262	-0.743122	-0.728779	-0.742929	-0.733558	-0.74691	-0.732399	-0.747605	-0.740369	-0.747367	-0.735027	-0.746108	-0.738069	-0.749082	-0.731965	-0.732726	-0.734322	-0.736365	-0.75011	-0.74645	-0.752836	-0.742502	-0.755292	-0.741603	-0.752216	-0.749785	-0.751611	-0.749572	-0.750675	-0.749596	-0.727035	-0.72949	-0.734084	-0.718366	-0.733982	-0.730153	-0.746122	-0.722385	-0.745239	-0.723652
Sample238	-0.781768	-0.787757	-0.789339	-0.770958	-0.789436	-0.785811	-0.801507	-0.776471	-0.800955	-0.780371	-0.799101	-0.783849	-0.800814	-0.787901	-0.803196	-0.7879	-0.804335	-0.794161	-0.803638	-0.789029	-0.800778	-0.793626	-0.804779	-0.788085	-0.787708	-0.790526	-0.792077	-0.805	-0.802564	-0.809845	-0.798489	-0.810482	-0.798199	-0.80861	-0.806363	-0.807321	-0.805516	-0.806464	-0.805205	-0.78274	-0.785565	-0.78917	-0.774181	-0.789641	-0.785799	-0.801453	-0.77471	-0.802092	-0.778814
Sample239	-0.759534	-0.763119	-0.7658	-0.753545	-0.764361	-0.761225	-0.777218	-0.752078	-0.777838	-0.755792	-0.774581	-0.761862	-0.774493	-0.766069	-0.777349	-0.763983	-0.779531	-0.770873	-0.780313	-0.766159	-0.775227	-0.769549	-0.78051	-0.765084	-0.764291	-0.766808	-0.769082	-0.782085	-0.778671	-0.784046	-0.77506	-0.78544	-0.773817	-0.782716	-0.780773	-0.782866	-0.781432	-0.78024	-0.781178	-0.756997	-0.76392	-0.766709	-0.751662	-0.766724	-0.761769	-0.775878	-0.754652	-0.778622	-0.755425
Sample240	-0.757584	-0.760372	-0.766176	-0.750726	-0.765093	-0.762053	-0.777591	-0.753701	-0.778435	-0.755593	-0.776077	-0.760502	-0.775064	-0.766149	-0.781134	-0.76435	-0.780091	-0.772967	-0.781289	-0.768089	-0.777285	-0.770011	-0.781885	-0.763363	-0.765624	-0.76656	-0.769184	-0.783912	-0.779222	-0.785321	-0.777017	-0.787148	-0.774441	-0.785115	-0.784202	-0.784166	-0.782246	-0.782351	-0.782259	-0.758785	-0.764054	-0.767415	-0.753072	-0.766837	-0.761115	-0.778274	-0.753322	-0.778349	-0.754792
Sample241	-0.759339	-0.763213	-0.768119	-0.752369	-0.767155	-0.765226	-0.778834	-0.754345	-0.779973	-0.755875	-0.776902	-0.761617	-0.777163	-0.767702	-0.781298	-0.765617	-0.781567	-0.772381	-0.7818	-0.766989	-0.778639	-0.770682	-0.782507	-0.766707	-0.766294	-0.767798	-0.772039	-0.78428	-0.779691	-0.786443	-0.776357	-0.788678	-0.77558	-0.786367	-0.784236	-0.785122	-0.783142	-0.783382	-0.782191	-0.757931	-0.763649	-0.768578	-0.751031	-0.766534	-0.763675	-0.779684	-0.753858	-0.779884	-0.756485
Sample242	-0.747689	-0.751533	-0.756788	-0.738698	-0.756952	-0.75055	-0.768868	-0.741728	-0.77014	-0.74464	-0.765672	-0.751609	-0.766308	-0.755799	-0.76974	-0.752299	-0.771659	-0.761487	-0.770624	-0.755776	-0.767573	-0.759834	-0.773076	-0.754139	-0.752589	-0.756167	-0.758468	-0.773556	-0.769882	-0.775449	-0.765619	-0.779103	-0.76544	-0.775299	-0.77384	-0.775084	-0.77367	-0.773757	-0.773067	-0.745629	-0.752432	-0.755925	-0.738389	-0.75648	-0.750643	-0.768381	-0.74166	-0.769364	-0.7443
Sample243	-0.729214	-0.735722	-0.742352	-0.717819	-0.741123	-0.734376	-0.760634	-0.721408	-0.762195	-0.72373	-0.753699	-0.733673	-0.755888	-0.740461	-0.764161	-0.738828	-0.763688	-0.750379	-0.762982	-0.742131	-0.758844	-0.744881	-0.765851	-0.737754	-0.738242	-0.742468	-0.746753	-0.767904	-0.762063	-0.772054	-0.756956	-0.775313	-0.755932	-0.770911	-0.766762	-0.768928	-0.766265	-0.766621	-0.766924	-0.72762	-0.739388	-0.742702	-0.718073	-0.741067	-0.733683	-0.761373	-0.720599	-0.762179	-0.724505
Sample244	-0.756562	-0.761657	-0.765102	-0.750896	-0.762864	-0.759111	-0.773953	-0.751191	-0.774606	-0.754377	-0.771327	-0.759692	-0.771536	-0.763426	-0.775011	-0.760586	-0.777628	-0.768523	-0.777292	-0.764372	-0.774295	-0.765824	-0.777524	-0.763337	-0.76345	-0.765154	-0.7691	-0.777801	-0.775794	-0.781144	-0.771749	-0.782652	-0.771082	-0.780184	-0.779178	-0.779864	-0.778556	-0.777855	-0.777801	-0.756226	-0.761615	-0.764767	-0.750248	-0.763936	-0.760517	-0.773696	-0.751907	-0.773992	-0.754214
Sample245	-0.725937	-0.72971	-0.732948	-0.718949	-0.730991	-0.730327	-0.742415	-0.720838	-0.743619	-0.722375	-0.739016	-0.726918	-0.739277	-0.732083	-0.744118	-0.730385	-0.744853	-0.736721	-0.745629	-0.732771	-0.742088	-0.735	-0.744854	-0.730494	-0.730122	-0.732686	-0.733935	-0.745737	-0.744183	-0.748693	-0.739579	-0.750165	-0.739448	-0.748521	-0.745649	-0.747487	-0.74528	-0.745811	-0.746162	-0.724527	-0.727087	-0.73227	-0.719321	-0.732821	-0.729317	-0.74187	-0.721088	-0.742944	-0.724303
Sample246	-0.7824	-0.786583	-0.791332	-0.774881	-0.790342	-0.786186	-0.801511	-0.7787	-0.802599	-0.77886	-0.799468	-0.783724	-0.799538	-0.789006	-0.803441	-0.786497	-0.804391	-0.796197	-0.804484	-0.789939	-0.800987	-0.793424	-0.80497	-0.788907	-0.788589	-0.79209	-0.79238	-0.806254	-0.802911	-0.808677	-0.800045	-0.811029	-0.798234	-0.808219	-0.807042	-0.807516	-0.805464	-0.806264	-0.805966	-0.779838	-0.789543	-0.790828	-0.775205	-0.789442	-0.78524	-0.801563	-0.777456	-0.802352	-0.780044
Sample247	-0.700624	-0.711294	-0.715561	-0.690155	-0.715363	-0.708286	-0.735544	-0.695574	-0.739123	-0.698039	-0.729441	-0.708349	-0.732941	-0.715636	-0.740569	-0.713422	-0.741829	-0.726442	-0.741448	-0.714375	-0.735906	-0.722193	-0.744076	-0.714486	-0.715	-0.716552	-0.720551	-0.745263	-0.73927	-0.749695	-0.733626	-0.752731	-0.731453	-0.749506	-0.745954	-0.747284	-0.743245	-0.743026	-0.743326	-0.700554	-0.709976	-0.71743	-0.690213	-0.714953	-0.709133	-0.736707	-0.693773	-0.738794	-0.697252
Sample248	-0.75149	-0.755836	-0.761415	-0.743291	-0.758881	-0.754287	-0.772088	-0.74493	-0.773042	-0.747095	-0.767173	-0.754352	-0.769543	-0.759011	-0.772879	-0.756633	-0.773909	-0.764532	-0.774761	-0.759166	-0.770291	-0.763088	-0.775808	-0.757912	-0.757735	-0.758606	-0.762233	-0.77681	-0.773711	-0.779565	-0.768382	-0.781431	-0.768362	-0.778615	-0.776156	-0.777528	-0.776336	-0.776211	-0.776712	-0.750355	-0.757616	-0.760133	-0.743196	-0.759423	-0.754728	-0.772782	-0.744995	-0.773136	-0.746922
Sample249	-0.738705	-0.742096	-0.745606	-0.729925	-0.744408	-0.741645	-0.754855	-0.732796	-0.755515	-0.734708	-0.752533	-0.738215	-0.753537	-0.745784	-0.756615	-0.741491	-0.757434	-0.750274	-0.75836	-0.745075	-0.7549	-0.747931	-0.759442	-0.743541	-0.744062	-0.745762	-0.747253	-0.760145	-0.756914	-0.761981	-0.752727	-0.764065	-0.752725	-0.76089	-0.759437	-0.760944	-0.759377	-0.760162	-0.759294	-0.73865	-0.742073	-0.744179	-0.730542	-0.745063	-0.741604	-0.755965	-0.733309	-0.755754	-0.735208
Sample250	-0.697577	-0.70183	-0.705297	-0.691878	-0.70623	-0.701517	-0.715165	-0.69251	-0.714862	-0.695258	-0.712167	-0.699573	-0.713182	-0.704018	-0.715918	-0.702623	-0.71627	-0.709251	-0.716073	-0.704012	-0.714266	-0.706496	-0.717655	-0.702888	-0.701652	-0.704987	-0.706871	-0.719255	-0.716563	-0.721025	-0.711837	-0.722789	-0.71151	-0.719867	-0.718471	-0.719649	-0.718301	-0.718713	-0.718213	-0.698229	-0.701641	-0.704959	-0.691848	-0.707232	-0.701569	-0.714114	-0.693361	-0.716154	-0.696146
Sample251	-0.71351	-0.717939	-0.720715	-0.707117	-0.721107	-0.716229	-0.730237	-0.709257	-0.729809	-0.712103	-0.727976	-0.715659	-0.727787	-0.719284	-0.732593	-0.717378	-0.732753	-0.725021	-0.732955	-0.721006	-0.729288	-0.723223	-0.734022	-0.71877	-0.718369	-0.722154	-0.722974	-0.734124	-0.733246	-0.737264	-0.728559	-0.738986	-0.727007	-0.737071	-0.734986	-0.736049	-0.73419	-0.733954	-0.735021	-0.714803	-0.716943	-0.720313	-0.706385	-0.720439	-0.71574	-0.730245	-0.708371	-0.731111	-0.711976
Sample252	-0.727368	-0.731066	-0.734221	-0.721414	-0.736253	-0.730759	-0.744876	-0.723422	-0.746691	-0.725825	-0.739939	-0.730084	-0.741995	-0.736487	-0.746985	-0.730733	-0.746164	-0.739415	-0.747932	-0.736163	-0.744217	-0.737437	-0.748496	-0.733747	-0.733861	-0.734077	-0.738758	-0.749271	-0.746974	-0.751911	-0.743501	-0.75378	-0.74225	-0.750974	-0.750003	-0.749765	-0.74871	-0.747421	-0.748554	-0.727229	-0.731061	-0.734873	-0.720487	-0.735391	-0.731324	-0.745866	-0.725489	-0.746825	-0.725783
Sample253	-0.75744	-0.760456	-0.764934	-0.748228	-0.764675	-0.759573	-0.776864	-0.751818	-0.778021	-0.754104	-0.774329	-0.760151	-0.774783	-0.764755	-0.778661	-0.761133	-0.782082	-0.771753	-0.780397	-0.763916	-0.776014	-0.769192	-0.781164	-0.764428	-0.763055	-0.765112	-0.7676	-0.782439	-0.779227	-0.785662	-0.775805	-0.787422	-0.773667	-0.784697	-0.782245	-0.78409	-0.781412	-0.781846	-0.781425	-0.754801	-0.761996	-0.76577	-0.749263	-0.765377	-0.760427	-0.778527	-0.750925	-0.778251	-0.753534
Sample254	-0.76151	-0.76642	-0.768528	-0.754606	-0.768133	-0.766429	-0.778579	-0.755482	-0.779018	-0.757563	-0.775297	-0.764632	-0.776187	-0.768315	-0.781089	-0.764676	-0.781739	-0.773024	-0.781267	-0.768696	-0.777578	-0.771338	-0.783385	-0.766846	-0.768523	-0.77019	-0.770378	-0.781712	-0.779192	-0.786415	-0.777196	-0.787352	-0.776857	-0.785974	-0.783062	-0.785344	-0.783688	-0.782754	-0.783896	-0.760261	-0.764621	-0.767811	-0.753358	-0.768349	-0.763675	-0.78057	-0.757294	-0.780546	-0.759009
Sample255	-0.731805	-0.736146	-0.741071	-0.72438	-0.741685	-0.736012	-0.752701	-0.725446	-0.75473	-0.729108	-0.749335	-0.734828	-0.74966	-0.740037	-0.755264	-0.737755	-0.756268	-0.746285	-0.755836	-0.74098	-0.753744	-0.7442	-0.756824	-0.738485	-0.739252	-0.74165	-0.743924	-0.758394	-0.754024	-0.761236	-0.751406	-0.763551	-0.750348	-0.760784	-0.757453	-0.759714	-0.757555	-0.757349	-0.757354	-0.732526	-0.737311	-0.742163	-0.72434	-0.741804	-0.73483	-0.753731	-0.72701	-0.752722	-0.730746
Sample256	-0.765751	-0.770346	-0.774407	-0.756764	-0.774144	-0.769586	-0.786753	-0.75798	-0.787507	-0.763374	-0.782647	-0.766334	-0.783366	-0.772932	-0.788099	-0.770301	-0.78935	-0.779662	-0.788925	-0.774194	-0.786028	-0.778822	-0.790192	-0.772944	-0.77308	-0.774174	-0.776374	-0.790731	-0.788306	-0.793616	-0.78359	-0.796908	-0.783047	-0.794265	-0.791575	-0.79239	-0.790427	-0.790073	-0.790203	-0.766637	-0.771191	-0.774383	-0.759772	-0.774829	-0.770113	-0.785569	-0.759498	-0.788143	-0.762207
Sample257	-0.744362	-0.747834	-0.751896	-0.738334	-0.753051	-0.747276	-0.762051	-0.740533	-0.762015	-0.743041	-0.75861	-0.745719	-0.761014	-0.752209	-0.763508	-0.749194	-0.764333	-0.756571	-0.7633	-0.752423	-0.761695	-0.754253	-0.765125	-0.750175	-0.75136	-0.753268	-0.754051	-0.766831	-0.762843	-0.768758	-0.760341	-0.770261	-0.759116	-0.767097	-0.76649	-0.766702	-0.765986	-0.766345	-0.764688	-0.743599	-0.750163	-0.752368	-0.739684	-0.749244	-0.748006	-0.762741	-0.738383	-0.762242	-0.742634
Sample258	-0.804685	-0.805152	-0.804484	-0.806523	-0.806513	-0.805335	-0.805395	-0.804805	-0.804531	-0.80582	-0.804864	-0.804049	-0.80484	-0.80494	-0.805638	-0.804947	-0.804911	-0.804691	-0.805028	-0.80444	-0.805533	-0.805811	-0.804614	-0.804077	-0.803759	-0.803992	-0.804076	-0.804957	-0.804905	-0.806034	-0.80484	-0.805431	-0.805511	-0.805283	-0.805555	-0.80445	-0.805761	-0.805315	-0.805195	-0.806004	-0.805083	-0.80466	-0.806728	-0.805114	-0.805916	-0.80474	-0.807325	-0.805873	-0.805753
Sample259	-0.725555	-0.724427	-0.724663	-0.724846	-0.724022	-0.7257	-0.724785	-0.72425	-0.724835	-0.725496	-0.724139	-0.724228	-0.723832	-0.724586	-0.724043	-0.724629	-0.724374	-0.723904	-0.724413	-0.724084	-0.723446	-0.724533	-0.724596	-0.723392	-0.724065	-0.724747	-0.723904	-0.724517	-0.72392	-0.724256	-0.724223	-0.724314	-0.72403	-0.72424	-0.724736	-0.724848	-0.724241	-0.724256	-0.724684	-0.724152	-0.723806	-0.723845	-0.724198	-0.724619	-0.724032	-0.724101	-0.724481	-0.724621	-0.724684
Sample260	-0.750833	-0.757097	-0.759675	-0.744048	-0.759499	-0.754136	-0.770893	-0.745925	-0.771336	-0.748836	-0.767451	-0.754074	-0.768065	-0.759297	-0.77123	-0.756682	-0.772906	-0.765533	-0.773893	-0.759003	-0.770084	-0.761986	-0.775404	-0.757557	-0.758447	-0.760805	-0.762049	-0.775548	-0.772517	-0.77786	-0.769466	-0.780027	-0.767444	-0.77747	-0.775094	-0.77629	-0.775102	-0.774607	-0.775139	-0.751209	-0.756654	-0.760015	-0.744404	-0.759178	-0.755493	-0.77137	-0.747681	-0.771424	-0.749519
Sample261	-0.766677	-0.770824	-0.778297	-0.760634	-0.776526	-0.770542	-0.78882	-0.762869	-0.788746	-0.765659	-0.784931	-0.770579	-0.785676	-0.776641	-0.790794	-0.772731	-0.791163	-0.781255	-0.79133	-0.777936	-0.789086	-0.77835	-0.792602	-0.774633	-0.773383	-0.775835	-0.779474	-0.793137	-0.78979	-0.797341	-0.786972	-0.79815	-0.786243	-0.795869	-0.79314	-0.794685	-0.792864	-0.791873	-0.792897	-0.766707	-0.772795	-0.775368	-0.759834	-0.774747	-0.771009	-0.78923	-0.761119	-0.78854	-0.765505
Sample262	-0.729618	-0.732927	-0.735813	-0.724047	-0.735978	-0.731519	-0.744051	-0.723775	-0.744665	-0.727896	-0.741898	-0.730125	-0.74251	-0.733537	-0.745312	-0.733642	-0.74552	-0.73922	-0.745813	-0.736141	-0.743107	-0.738056	-0.746888	-0.733549	-0.733804	-0.73539	-0.737041	-0.74795	-0.745178	-0.749506	-0.742257	-0.750566	-0.741467	-0.748784	-0.747203	-0.7485	-0.747294	-0.746924	-0.747183	-0.728817	-0.733381	-0.736225	-0.721055	-0.735591	-0.731272	-0.744122	-0.725135	-0.744712	-0.725774
Sample263	-0.722747	-0.726919	-0.729563	-0.716824	-0.731261	-0.72602	-0.742164	-0.717481	-0.74209	-0.719879	-0.738676	-0.725856	-0.739308	-0.730242	-0.743423	-0.72849	-0.74461	-0.735541	-0.744365	-0.73161	-0.742549	-0.734296	-0.746237	-0.728656	-0.72937	-0.731791	-0.734612	-0.747663	-0.744255	-0.749537	-0.740311	-0.750893	-0.739129	-0.748141	-0.7471	-0.747936	-0.746221	-0.745536	-0.746059	-0.722668	-0.727755	-0.730792	-0.717199	-0.73091	-0.726955	-0.742287	-0.71706	-0.742874	-0.721486
Sample264	-0.751076	-0.753463	-0.758222	-0.74749	-0.757056	-0.752136	-0.76707	-0.747396	-0.767879	-0.74804	-0.765182	-0.753544	-0.764282	-0.757334	-0.767163	-0.755908	-0.768219	-0.76055	-0.76908	-0.758342	-0.765732	-0.760712	-0.768776	-0.756412	-0.755669	-0.757375	-0.759926	-0.770648	-0.767228	-0.772684	-0.765278	-0.774786	-0.763277	-0.772962	-0.770813	-0.771893	-0.769552	-0.76953	-0.770615	-0.751755	-0.754862	-0.757494	-0.745872	-0.756621	-0.75551	-0.766715	-0.746989	-0.768389	-0.748978
[truncated: 5 more rows]
[truncated: 887 more columns]
