# Supplementary material for: Early detection of uterine corpus endometrial carcinoma utilizing plasma cfDNA fragmentomics
Source: BMC Med. 2024 Jul 29;22:310. doi: 10.1186/s12916-024-03531-8 (PMC11288124; doi:10.1186/s12916-024-03531-8)
Supplement: Supplementary file 4 — Additional file 4. Detailed patient characteristic. [file 12916_2024_3531_MOESM4_ESM.xlsx]

## Sheet: Sheet1
Table S3. Detailed patient characteristic
PatientID	Cohort	Group	Age	Sex	grade	Histology	Stage	MSI status	Cancer score
TC01	Training	Cancer	59	F	G1	Endometrioid adenocarcinoma	I	dMMR/MSI-H	0.997486
TC02	Training	Cancer	51	F	G1	Endometrioid adenocarcinoma	I	Indeterminate	0.892584
TC03	Training	Cancer	51	F	G1	Endometrioid adenocarcinoma	I	dMMR/MSI-H	0.933143
TC04	Training	Cancer	51	F	G1	Endometrioid adenocarcinoma	I	MSS	0.97502
TC05	Training	Cancer	54	F	G1	Endometrioid adenocarcinoma	I	MSS	0.997163
TC06	Training	Cancer	59	F	G2	Endometrioid adenocarcinoma	I	MSS	0.992409
TC07	Training	Cancer	33	F	G1	Endometrioid adenocarcinoma	I	MSS	0.996618
TC08	Training	Cancer	68	F	Indeterminate	Endometrial clear cell carcinoma	I	Indeterminate	0.991228
TC09	Training	Cancer	55	F	G2	Endometrioid adenocarcinoma	IV	MSS	0.997473
TC10	Training	Cancer	48	F	G2	Endometrioid adenocarcinoma	I	MSS	0.993485
TC11	Training	Cancer	59	F	G2	Endometrioid adenocarcinoma	II	MSS	0.994948
TC12	Training	Cancer	51	F	G2	Endometrioid adenocarcinoma	III	Indeterminate	0.995723
TC13	Training	Cancer	60	F	G3	Endometrioid adenocarcinoma	I	MSS	0.781115
TC14	Training	Cancer	51	F	G3	Endometrioid adenocarcinoma	IV	MSS	0.966838
TC15	Training	Cancer	46	F	G2	Endometrioid adenocarcinoma	III	dMMR/MSI-H	0.933336
TC16	Training	Cancer	58	F	G3	Endometrioid adenocarcinoma	I	Indeterminate	0.845758
TC17	Training	Cancer	53	F	G1	Endometrioid adenocarcinoma	I	Indeterminate	0.93349
TC18	Training	Cancer	53	F	G1	Endometrioid adenocarcinoma	I	MSS	0.864274
TC19	Training	Cancer	51	F	G1	Endometrioid adenocarcinoma	I	MSS	0.934972
TC20	Training	Cancer	49	F	G2	Endometrioid adenocarcinoma	I	MSS	0.85269
TC21	Training	Cancer	48	F	G1	Endometrioid adenocarcinoma	I	MSS	0.932735
TC22	Training	Cancer	46	F	G1	Endometrioid adenocarcinoma	I	MSS	0.42567
TC23	Training	Cancer	69	F	Indeterminate	Endometrial sarcoma	III	MSS	0.701038
TC24	Training	Cancer	69	F	G1	Endometrioid adenocarcinoma	I	MSS	0.972741
TC25	Training	Cancer	59	F	G1	Endometrioid adenocarcinoma	I	dMMR/MSI-H	0.827914
TC26	Training	Cancer	43	F	G2	Endometrioid adenocarcinoma	I	MSS	0.826771
TC27	Training	Cancer	65	F	G1	Endometrioid adenocarcinoma	I	MSS	0.43208
TC28	Training	Cancer	58	F	G2	Endometrioid adenocarcinoma	I	MSS	0.662112
TC29	Training	Cancer	63	F	G2	Endometrioid adenocarcinoma	I	dMMR/MSI-H	0.521741
TC30	Training	Cancer	61	F	G1	Endometrioid adenocarcinoma	I	MSS	0.526842
TC31	Training	Cancer	61	F	G2	Endometrioid adenocarcinoma	II	MSS	0.422939
TC32	Training	Cancer	68	F	G2	Endometrial sarcoma	I	MSS	0.695954
TC33	Training	Cancer	58		G2	Endometrioid adenocarcinoma	I	MSS	0.803688
TC34	Training	Cancer	54		G1	Endometrioid adenocarcinoma	I	MSS	0.671259
TC35	Training	Cancer	54		G1	Endometrioid adenocarcinoma	I	Indeterminate	0.667712
TC36	Training	Cancer	51		G3	Endometrioid adenocarcinoma	I	MSS	0.89367
TC37	Training	Cancer	45		G3	Endometrioid adenocarcinoma	II	dMMR/MSI-H	0.976901
TC38	Training	Cancer	50		Indeterminate	Endometrioid adenocarcinoma	I	Indeterminate	0.721276
TC39	Training	Cancer	53		G1	Endometrioid adenocarcinoma	I	MSS	0.486271
TC40	Training	Cancer	51		Indeterminate	Endometrial transitional cell carcinoma	I	Indeterminate	0.54667
TC41	Training	Cancer	61		G2	Endometrioid adenocarcinoma	I	Indeterminate	0.633218
TC42	Training	Cancer	54		G3	Endometrioid adenocarcinoma	II	dMMR/MSI-H	0.652005
TC43	Training	Cancer	59		G2	Endometrioid adenocarcinoma	II	dMMR/MSI-H	0.678596
TC44	Training	Cancer	53		G2	Endometrioid adenocarcinoma	I	MSS	0.287607
TC45	Training	Cancer	67		G2	Endometrioid adenocarcinoma	I	dMMR/MSI-H	0.944221
TC46	Training	Cancer	59		G1	Endometrioid adenocarcinoma	I	MSS	0.994671
TC47	Training	Cancer	58		G2	Endometrioid adenocarcinoma	I	MSS	0.931085
TC48	Training	Cancer	33		G2	Endometrioid adenocarcinoma	I	MSS	0.691696
TC49	Training	Cancer	52		G1	Endometrioid adenocarcinoma	II	Indeterminate	0.442731
TC50	Training	Cancer	54		G3	Endometrioid adenocarcinoma	III	dMMR/MSI-H	0.678345
TC51	Training	Cancer	60		G2	Endometrioid adenocarcinoma	I	dMMR/MSI-H	0.888329
TC52	Training	Cancer	48		G1	Endometrioid adenocarcinoma	I	MSS	0.963682
TC53	Training	Cancer	54		G2	Endometrioid adenocarcinoma	I	MSS	0.510984
TC54	Training	Cancer	40		G2	Endometrioid adenocarcinoma	I	MSS	0.996461
TC55	Training	Cancer	60		G1	Endometrioid adenocarcinoma	I	Indeterminate	0.958078
TC56	Training	Cancer	67		G2	Endometrioid adenocarcinoma	I	MSS	0.85933
TC57	Training	Cancer	66		G2	Endometrioid adenocarcinoma	I	MSS	0.995157
TC58	Training	Cancer	62		G1	Endometrioid adenocarcinoma	I	MSS	0.601194
TC59	Training	Cancer	58		G2	Endometrioid adenocarcinoma	II	MSS	0.99528
TC60	Training	Cancer	39		G2	Endometrioid adenocarcinoma	I	MSS	0.763173
TC61	Training	Cancer	46		G2	Endometrioid adenocarcinoma	II	Indeterminate	0.988569
TC62	Training	Cancer	50		G1	Endometrioid adenocarcinoma	I	Indeterminate	0.894415
TC63	Training	Cancer	57		G1	Endometrioid adenocarcinoma	I	dMMR/MSI-H	0.71962
TC64	Training	Cancer	55		G1	Endometrioid adenocarcinoma	I	MSS	0.991534
TC65	Training	Cancer	48		G2	Endometrioid adenocarcinoma	II	MSS	0.936878
TC66	Training	Cancer	53		G3	Endometrioid adenocarcinoma	I	MSS	0.96923
VC01	Validation	Cancer	51	F	G2	Endometrioid adenocarcinoma	II	MSS	0.997228
VC02	Validation	Cancer	68	F	G1	Endometrioid adenocarcinoma	I	MSS	0.99776
VC03	Validation	Cancer	57	F	G2	Endometrioid adenocarcinoma	III	MSS	0.996946
VC04	Validation	Cancer	54	F	G2	Endometrioid adenocarcinoma	I	dMMR/MSI-H	0.993769
VC05	Validation	Cancer	55	F	G3	Endometrioid adenocarcinoma	I	MSS	0.983857
VC06	Validation	Cancer	50	F	G1	Endometrioid adenocarcinoma	I	MSS	0.994348
VC07	Validation	Cancer	68	F	G2	Endometrioid adenocarcinoma	I	MSS	0.991102
VC08	Validation	Cancer	39	F	Indeterminate	Endometrial sarcoma	IV	Indeterminate	0.966862
VC09	Validation	Cancer	62	F	G2	Endometrioid adenocarcinoma	I	MSS	0.996724
VC10	Validation	Cancer	72	F	Indeterminate	Endometrial clear cell carcinoma	I	MSS	0.971112
VC11	Validation	Cancer	58	F	Indeterminate	Endometrial serous carcinoma	I	Indeterminate	0.996359
VC12	Validation	Cancer	52	F	G1	Endometrioid adenocarcinoma	I	Indeterminate	0.610809
VC13	Validation	Cancer	50	F	G2	Endometrioid adenocarcinoma	II	MSS	0.899914
VC14	Validation	Cancer	51	F	G1	Endometrioid adenocarcinoma	I	Indeterminate	0.910692
VC15	Validation	Cancer	35	F	G2	Endometrioid adenocarcinoma	II	dMMR/MSI-H	0.866869
VC16	Validation	Cancer	51	F	G2	Endometrioid adenocarcinoma	III	MSS	0.855314
VC17	Validation	Cancer	51	F	G3	Endometrioid adenocarcinoma	II	dMMR/MSI-H	0.696609
VC18	Validation	Cancer	63	F	Indeterminate	Endometrial sarcoma	I	MSS	0.981868
VC19	Validation	Cancer	49	F	G1	Endometrioid adenocarcinoma	I	MSS	0.655045
VC20	Validation	Cancer	66	F	G2	Endometrioid adenocarcinoma	I	MSS	0.953593
VC21	Validation	Cancer	58	F	G2	Endometrioid adenocarcinoma	III	dMMR/MSI-H	0.968203
VC22	Validation	Cancer	57	F	G2	Endometrioid adenocarcinoma	I	dMMR/MSI-H	0.937722
VC23	Validation	Cancer	58	F	G2	Endometrioid adenocarcinoma	II	MSS	0.861404
VC24	Validation	Cancer	63	F	G3	Endometrioid adenocarcinoma	III	MSS	0.98549
VC25	Validation	Cancer	57	F	G2	Endometrioid adenocarcinoma	II	Indeterminate	0.709433
VC26	Validation	Cancer	52	F	G3	Endometrioid adenocarcinoma	III	MSS	0.952627
VC27	Validation	Cancer	36	F	Indeterminate	Endometrial sarcoma	I	MSS	0.373101
VC28	Validation	Cancer	65	F	G2	Endometrial sarcoma	IV	MSS	0.994039
VC29	Validation	Cancer	59		G3	Endometrial serous carcinoma	I	MSS	0.809375
VC30	Validation	Cancer	56		G3	Endometrioid adenocarcinoma	II	dMMR/MSI-H	0.725265
VC31	Validation	Cancer	67		G2	Endometrioid adenocarcinoma	I	MSS	0.501872
VC32	Validation	Cancer	51		G2	Endometrioid adenocarcinoma	III	Indeterminate	0.978906
VC33	Validation	Cancer	60		G1	Endometrioid adenocarcinoma	I	MSS	0.597808
VC34	Validation	Cancer	60		G3	Endometrioid adenocarcinoma	III	dMMR/MSI-H	0.673174
VC35	Validation	Cancer	57		G2	Endometrioid adenocarcinoma	I	dMMR/MSI-H	0.77225
VC36	Validation	Cancer	57		G3	Endometrioid adenocarcinoma	II	dMMR/MSI-H	0.936914
VC37	Validation	Cancer	66		G2	Endometrioid adenocarcinoma	I	dMMR/MSI-H	0.485594
VC38	Validation	Cancer	68		G2	Endometrioid adenocarcinoma	I	MSS	0.816128
VC39	Validation	Cancer	50		G1	Endometrioid adenocarcinoma	I	dMMR/MSI-H	0.704633
VC40	Validation	Cancer	76		G1	Endometrioid adenocarcinoma	I	dMMR/MSI-H	0.625019
VC41	Validation	Cancer	52		G2	Endometrioid adenocarcinoma	I	MSS	0.586037
VC42	Validation	Cancer	67		G2	Endometrioid adenocarcinoma	I	MSS	0.535426
VC43	Validation	Cancer	50		G1	Endometrioid adenocarcinoma	I	Indeterminate	0.672893
VC44	Validation	Cancer	53		G2	Endometrioid adenocarcinoma	I	MSS	0.811303
VC45	Validation	Cancer	55		G2	Endometrioid adenocarcinoma	I	MSS	0.926173
TH01	Training	Healthy	63						0.341405
TH02	Training	Healthy	68						0.236314
TH03	Training	Healthy	69						0.0468703
TH04	Training	Healthy	50						0.05686
TH05	Training	Healthy	57						0.0153369
TH06	Training	Healthy	58						0.0415701
TH07	Training	Healthy	55						0.0800465
TH08	Training	Healthy	53						0.469939
TH09	Training	Healthy	67						0.396519
TH10	Training	Healthy	58						0.105088
TH11	Training	Healthy	60						0.0664646
TH12	Training	Healthy	52						0.0606275
TH13	Training	Healthy	53						0.0793969
TH14	Training	Healthy	45						0.0948338
TH15	Training	Healthy	51						0.0208763
TH16	Training	Healthy	58						0.0422023
TH17	Training	Healthy	54						0.0453836
TH18	Training	Healthy	54						0.0775169
TH19	Training	Healthy	50						0.0750317
TH20	Training	Healthy	54						0.0798568
TH21	Training	Healthy	51						0.299278
TH22	Training	Healthy	68						0.331734
TH23	Training	Healthy	60						0.316642
TH24	Training	Healthy	54						0.0539697
TH25	Training	Healthy	54						0.26928
TH26	Training	Healthy	67						0.0477821
TH27	Training	Healthy	55						0.0802489
TH28	Training	Healthy	58						0.320421
TH29	Training	Healthy	51						0.111434
TH30	Training	Healthy	52						0.0847575
TH31	Training	Healthy	57						0.0445083
TH32	Training	Healthy	67						0.0913656
TH33	Training	Healthy	50						0.279351
TH34	Training	Healthy	58						0.182126
TH35	Training	Healthy	54						0.0481677
TH36	Training	Healthy	65						0.0556326
TH37	Training	Healthy	63						0.072289
TH38	Training	Healthy	68						0.0708235
TH39	Training	Healthy	60						0.383728
TH40	Training	Healthy	72						0.101337
TH41	Training	Healthy	59						0.353185
TH42	Training	Healthy	57						0.0628107
TH43	Training	Healthy	50						0.121628
TH44	Training	Healthy	62						0.385758
TH45	Training	Healthy	53						0.0385669
TH46	Training	Healthy	51						0.0709641
TH47	Training	Healthy	60						0.0640871
TH48	Training	Healthy	61						0.0666218
TH49	Training	Healthy	59						0.126621
TH50	Training	Healthy	66						0.309922
TH51	Training	Healthy	59						0.0158626
TH52	Training	Healthy	60						0.0702162
TH53	Training	Healthy	51						0.113193
TH54	Training	Healthy	52						0.32537
TH55	Training	Healthy	58						0.0882774
TH56	Training	Healthy	55						0.13112
TH57	Training	Healthy	59						0.0792302
TH58	Training	Healthy	55						0.372547
TH59	Training	Healthy	49						0.565256
TH60	Training	Healthy	50						0.0472069
TH61	Training	Healthy	54						0.0508269
TH62	Training	Healthy	51						0.0959661
TH63	Training	Healthy	68						0.248603
TH64	Training	Healthy	68						0.62993
TH65	Training	Healthy	69						0.0606992
TH66	Training	Healthy	45						0.132179
TH67	Training	Healthy	45						0.0778904
VH01	Validation	Healthy	63						0.0235642
VH02	Validation	Healthy	46						0.315562
VH03	Validation	Healthy	53						0.235391
VH04	Validation	Healthy	67						0.221905
VH05	Validation	Healthy	57						0.544092
VH06	Validation	Healthy	53						0.0178478
VH07	Validation	Healthy	57						0.0294207
VH08	Validation	Healthy	51						0.0887786
VH09	Validation	Healthy	51						0.0341347
VH10	Validation	Healthy	44						0.0214707
VH11	Validation	Healthy	52						0.0886439
VH12	Validation	Healthy	49						0.288291
VH13	Validation	Healthy	51						0.230123
VH14	Validation	Healthy	48						0.311743
VH15	Validation	Healthy	48						0.018729
VH16	Validation	Healthy	51						0.058684
VH17	Validation	Healthy	61						0.0457844
VH18	Validation	Healthy	50						0.0605266
VH19	Validation	Healthy	48						0.363159
VH20	Validation	Healthy	48						0.0282398
VH21	Validation	Healthy	58						0.139296
VH22	Validation	Healthy	58						0.0444928
VH23	Validation	Healthy	65						0.0904879
VH24	Validation	Healthy	61						0.0568326
VH25	Validation	Healthy	66						0.0557278
VH26	Validation	Healthy	53						0.316771
VH27	Validation	Healthy	59						0.0357453
VH28	Validation	Healthy	51						0.0162488
VH29	Validation	Healthy	59						0.0456422
VH30	Validation	Healthy	66						0.0410204
VH31	Validation	Healthy	45						0.221465
VH32	Validation	Healthy	45						0.634258
VH33	Validation	Healthy	45						0.209721
VH34	Validation	Healthy	45						0.0611472
VH35	Validation	Healthy	45						0.143537
VH36	Validation	Healthy	65						0.266495
VH37	Validation	Healthy	58						0.201259
VH38	Validation	Healthy	52						0.209133
VH39	Validation	Healthy	66						0.15195
VH40	Validation	Healthy	48						0.21412
VH41	Validation	Healthy	57						0.165122
VH42	Validation	Healthy	55						0.253675
VH43	Validation	Healthy	52						0.194919
VH44	Validation	Healthy	59						0.198823
