# Supplementary material for: Early detection of uterine corpus endometrial carcinoma utilizing plasma cfDNA fragmentomics
Source: BMC Med. 2024 Jul 29;22:310. doi: 10.1186/s12916-024-03531-8 (PMC11288124; doi:10.1186/s12916-024-03531-8)
Supplement: Supplementary file 5 — Additional file 5. 104 NF features related genes that displayed distinct characteristics in UCEC patients versus healthy controls. [file 12916_2024_3531_MOESM5_ESM.xlsx]

## Sheet: genes
RELB
ZBTB33
ZFX
KLF8
ELK4
ZNF207
ZNF816
ZBTB12
SOX6
ZNF843
ZFHX3
YY1
LYL1
MGA
HEY1
HINFP
STAT6
INSM2
SOX3
ERF
SETDB1
TFAP4
E2F4
ZNF223
ZNF589
NFE2L2
ZNF639
BCL6
GLI2
PHF21A
ZNF148
STAT3
REST
PCGF2
BARX2
BACH2
TAL1
MAFG
ATF5
REL
PRDM4
MYNN
KLF9
KLF6
ZNF574
TFDP1
KLF12
SRF
ZNF35
ZHX1
HMBOX1
FOXP1
HOXA9
ZBTB24
MXD4
CREB3L4
MXD3
MYCN
TP53
BACH1
DRAP1
TERF1
PAX5
ZBTB17
ZNF197
CREB1
STAT5A
ZNF680
ZNF48
ZKSCAN8
CC2D1A
NRF1
TERF2
MBD1
TCF12
CREM
IRF4
NCOA1
ZSCAN16
GATAD2A
E2F5
FOXO3
IRF2
MYRF
THAP11
ZNF444
ZFP1
ZSCAN9
RFX5
KDM5B
TEAD3
ZNF580
CTCFL
HIF3A
ATF1
ZBTB25
ZNF654
ZBTB2
ZNF143
NFE2
KLF16
FOXM1
ZNF511
